# Supplementary material for: N,N′-[(1S,2S)-Cyclo­hexane-1,2-di­yl]bis­(4-methyl­benzene­sulfonamide)
Source: Acta Crystallogr Sect E Struct Rep Online. 2011 Apr 13;67(Pt 5):o1121. doi: 10.1107/S1600536811012372 (PMC3089204; doi:10.1107/S1600536811012372)
Supplement: Supplementary file 1 [file e-67-o1121-sup1.cif]

##############################################################################
#                                                                            #
# This CIF contains the data in a paper accepted for publication in          #
# Acta Crystallographica Section E. It conforms to the requirements of       #
# Notes for Authors for Acta Crystallographica Section E, and has been       #
# peer reviewed under the auspices of the IUCr Commission on Journals.       #
#                                                                            #
# Full details of the Crystallographic Information File format               #
# are given in the paper "The Crystallographic Information File (CIF):       #
# a New Standard Archive File for Crystallography" by S. R. Hall, F. H.      #
# Allen and I. D. Brown [Acta Cryst. (1991), A47, 655-685].                  #
#                                                                            #
# The current version of the core CIF dictionary is obtainable from          #
# ftp://ftp.iucr.org/pub/cif_core.dic.                                       #
#                                                                            #
# Software is freely available for graphical display of the structure(s)     #
# in this CIF. For information consult the CIF software page                 #
# http://www.iucr.org/resources/cif/software.                                #
#                                                                            #
# This file may be used for bona fide research purposes within the           #
# scientific community so long as proper attribution is given to the journal # 
# article from which it was obtained.                                        #
#                                                                            #
##############################################################################
data_I
_audit_creation_method     SHELXL-97
_chemical_name_systematic
;
<i>N</i>,<i>N</i>'-[(1<i>S</i>,2<i>S</i>)-Cyclohexane-1,2-diyl]bis(4-
methylbenzenesulfonamide)
;
_chemical_name_common     ?
_chemical_formula_moiety     'C20 H26 N2 O4 S2'
_chemical_formula_sum     'C20 H26 N2 O4 S2'
_chemical_formula_iupac     'C20 H26 N2 O4 S2'
_chemical_formula_weight     422.55
_chemical_melting_point     ?
_symmetry_cell_setting     orthorhombic
_symmetry_space_group_name_H-M     'P 21 21 21'
_symmetry_space_group_name_Hall     'P 2ac 2ab'
loop_
    _symmetry_equiv_pos_as_xyz
    'x, y, z'
    '-x+1/2, -y, z+1/2'
    'x+1/2, -y+1/2, -z'
    '-x, y+1/2, -z+1/2'
_cell_length_a     11.5704(14)
_cell_length_b     12.2585(15)
_cell_length_c     15.3757(19)
_cell_angle_alpha     90.00
_cell_angle_beta     90.00
_cell_angle_gamma     90.00
_cell_volume     2180.8(5)
_cell_formula_units_Z     4
_cell_measurement_reflns_used     5610
_cell_measurement_theta_min     2.20
_cell_measurement_theta_max     27.36
_cell_measurement_temperature     296.0(10)
_exptl_crystal_description     'chunk'
_exptl_crystal_colour     'yellow'
_exptl_crystal_size_max     0.75
_exptl_crystal_size_mid     0.65
_exptl_crystal_size_min     0.32
_exptl_crystal_density_diffrn     1.287
_exptl_crystal_density_meas     ?
_exptl_crystal_density_method     'not measured'
_exptl_crystal_F_000     896
_exptl_absorpt_coefficient_mu     0.271
_exptl_absorpt_correction_type     multi-scan
_exptl_absorpt_process_details     '(SADABS; Sheldrick, 1996)'
_exptl_absorpt_correction_T_min     0.8224
_exptl_absorpt_correction_T_max     0.9182
_exptl_special_details
;
;
_diffrn_ambient_temperature     296(2)
_diffrn_radiation_type     MoK\a
_diffrn_radiation_wavelength     0.71073
_diffrn_radiation_source     'fine-focus sealed tube'
_diffrn_radiation_monochromator     graphite
_diffrn_measurement_device_type     'Bruker SMART CCD'
_diffrn_measurement_method     '\f and \w'
_diffrn_detector_area_resol_mean     ?
_diffrn_reflns_number     9486
_diffrn_reflns_av_R_equivalents     0.0210
_diffrn_reflns_av_sigmaI/netI     0.0303
_diffrn_reflns_theta_min     2.12
_diffrn_reflns_theta_max     26.00
_diffrn_reflns_theta_full     26.00
_diffrn_measured_fraction_theta_max     0.995
_diffrn_measured_fraction_theta_full     0.995
_diffrn_reflns_limit_h_min     -14
_diffrn_reflns_limit_h_max     14
_diffrn_reflns_limit_k_min     -15
_diffrn_reflns_limit_k_max     7
_diffrn_reflns_limit_l_min     -18
_diffrn_reflns_limit_l_max     17
_diffrn_standards_number     ?
_diffrn_standards_interval_count     ?
_diffrn_standards_interval_time     ?
_diffrn_standards_decay_%     ?
_refine_special_details
;
Refinement of <i>F</i>^2^ against ALL reflections. The weighted <i>R</i>-factor
<i>wR</i> and goodness of fit <i>S</i> are based on <i>F</i>^2^, conventional
<i>R</i>-factors <i>R</i> are based on <i>F</i>, with <i>F</i> set to zero for
negative <i>F</i>^2^. The threshold expression of <i>F</i>^2^ >
\s(<i>F</i>^2^) is used only for calculating <i>R</i>-factors(gt) <i>etc</i>.
and is not relevant to the choice of reflections for refinement.
<i>R</i>-factors based on <i>F</i>^2^ are statistically about twice as large
as those based on <i>F</i>, and <i>R</i>- factors based on ALL data will be
even larger.
;
_reflns_number_total     4196
_reflns_number_gt     3748
_reflns_threshold_expression     I>2sigma(I)
_refine_ls_structure_factor_coef     Fsqd
_refine_ls_matrix_type     full
_refine_ls_R_factor_all     0.0410
_refine_ls_R_factor_gt     0.0353
_refine_ls_wR_factor_gt     0.0890
_refine_ls_wR_factor_ref     0.0938
_refine_ls_goodness_of_fit_ref     1.001
_refine_ls_restrained_S_all     1.001
_refine_ls_number_reflns     4196
_refine_ls_number_parameters     256
_refine_ls_number_restraints     0
_refine_ls_hydrogen_treatment     constr
_refine_ls_weighting_scheme     calc
_refine_ls_weighting_details
         'calc w=1/[\s^2^(Fo^2^)+(0.0445P)^2^+0.4906P] where P=(Fo^2^+2Fc^2^)/3'
_atom_sites_solution_hydrogens     geom
_atom_sites_solution_primary     direct
_atom_sites_solution_secondary     difmap
_refine_ls_shift/su_max     0.000
_refine_ls_shift/su_mean     0.000
_refine_diff_density_max     0.175
_refine_diff_density_min     -0.242
_refine_ls_extinction_method     'SHELXL97 (Sheldrick, 2008)'
_refine_ls_extinction_coef     0.0129(10)
_refine_ls_extinction_expression
                                  'Fc^*^=kFc[1+0.001xFc^2^\l^3^/sin(2\q)]^-1/4^'
_refine_ls_abs_structure_details     'Flack (1983), 1706 Friedel pairs'
_refine_ls_abs_structure_Flack     0.07(7)
loop_
    _atom_type_symbol
    _atom_type_description
    _atom_type_scat_dispersion_real
    _atom_type_scat_dispersion_imag
    _atom_type_scat_source
    'C' 'C' 0.0033 0.0016
                         'International Tables Vol C Tables 4.2.6.8 and 6.1.1.4'
    'H' 'H' 0.0000 0.0000
                         'International Tables Vol C Tables 4.2.6.8 and 6.1.1.4'
    'N' 'N' 0.0061 0.0033
                         'International Tables Vol C Tables 4.2.6.8 and 6.1.1.4'
    'O' 'O' 0.0106 0.0060
                         'International Tables Vol C Tables 4.2.6.8 and 6.1.1.4'
    'S' 'S' 0.1246 0.1234
                         'International Tables Vol C Tables 4.2.6.8 and 6.1.1.4'
_computing_data_collection     'SMART (Bruker, 1998)'
_computing_cell_refinement     'SAINT (Bruker, 1998)'
_computing_data_reduction     'SAINT (Bruker, 1998)'
_computing_structure_solution     'SHELXS97 (Sheldrick, 2008)'
_computing_structure_refinement     'SHELXL97 (Sheldrick, 2008)'
_computing_molecular_graphics     'ORTEP-3  (Farrugia,1997)'
_computing_publication_material     'WinGX (Farrugia, 1999)'
loop_
    _atom_site_type_symbol
    _atom_site_label
    _atom_site_fract_x
    _atom_site_fract_y
    _atom_site_fract_z
    _atom_site_U_iso_or_equiv
    _atom_site_adp_type
    _atom_site_calc_flag
    _atom_site_refinement_flags
    _atom_site_occupancy
    _atom_site_symmetry_multiplicity
    _atom_site_disorder_assembly
    _atom_site_disorder_group
    S S2 0.67936(6) 0.34616(4) 0.33373(4) 0.05778(17) Uani d . 1 1 . .
    S S1 0.62809(5) 0.40875(4) 0.66645(3) 0.05630(16) Uani d . 1 1 . .
    C C14 0.54709(19) 0.41739(18) 0.34420(13) 0.0522(5) Uani d . 1 1 . .
    O O1 0.66322(17) 0.40834(14) 0.75630(9) 0.0696(5) Uani d . 1 1 . .
    O O4 0.6663(2) 0.24457(14) 0.37717(13) 0.0815(6) Uani d . 1 1 . .
    C C7 0.4973(2) 0.48007(17) 0.65910(13) 0.0546(5) Uani d . 1 1 . .
    O O3 0.70891(17) 0.34735(14) 0.24292(10) 0.0691(5) Uani d . 1 1 . .
    N N2 0.77908(17) 0.41378(18) 0.38123(10) 0.0600(5) Uani d . 1 1 . .
    H H102 0.8017 0.4755 0.3500 0.090 Uiso d R 1 1 . .
    N N1 0.72602(17) 0.47945(16) 0.61697(10) 0.0553(5) Uani d . 1 1 . .
    H H101 0.7469 0.5406 0.6526 0.083 Uiso d R 1 1 . .
    O O2 0.61429(19) 0.30761(13) 0.62249(11) 0.0717(5) Uani d . 1 1 . .
    C C1 0.71703(19) 0.49569(17) 0.52189(12) 0.0486(5) Uani d . 1 1 . .
    H H1 0.6373 0.4812 0.5038 0.058 Uiso calc R 1 1 . .
    C C10 0.2880(2) 0.5933(2) 0.65482(15) 0.0641(6) Uani d . 1 1 . .
    C C13 0.1751(3) 0.6529(3) 0.6547(2) 0.0824(8) Uani d . 1 1 . .
    H H13A 0.1154 0.6058 0.6764 0.124 Uiso calc R 1 1 . .
    H H13B 0.1565 0.6749 0.5964 0.124 Uiso calc R 1 1 . .
    H H13C 0.1808 0.7163 0.6911 0.124 Uiso calc R 1 1 . .
    C C19 0.5374(2) 0.5203(2) 0.30984(16) 0.0624(6) Uani d . 1 1 . .
    H H19 0.6004 0.5527 0.2825 0.075 Uiso calc R 1 1 . .
    C C11 0.2962(2) 0.4872(2) 0.62491(19) 0.0752(7) Uani d . 1 1 . .
    H H11 0.2306 0.4529 0.6030 0.090 Uiso calc R 1 1 . .
    C C8 0.4911(2) 0.5865(2) 0.68795(18) 0.0765(7) Uani d . 1 1 . .
    H H8 0.5567 0.6212 0.7093 0.092 Uiso calc R 1 1 . .
    C C2 0.7466(3) 0.6124(2) 0.50033(16) 0.0815(9) Uani d . 1 1 . .
    H H2A 0.6980 0.6607 0.5345 0.098 Uiso calc R 1 1 . .
    H H2B 0.7301 0.6258 0.4394 0.098 Uiso calc R 1 1 . .
    C C6 0.7972(2) 0.4147(2) 0.47615(13) 0.0631(6) Uani d . 1 1 . .
    H H6 0.7820 0.3414 0.4989 0.076 Uiso calc R 1 1 . .
    C C18 0.4338(2) 0.5754(2) 0.31602(18) 0.0728(7) Uani d . 1 1 . .
    H H18 0.4279 0.6455 0.2933 0.087 Uiso calc R 1 1 . .
    C C12 0.3992(3) 0.4310(2) 0.62680(17) 0.0719(7) Uani d . 1 1 . .
    H H12 0.4025 0.3597 0.6062 0.086 Uiso calc R 1 1 . .
    C C17 0.3394(2) 0.5287(2) 0.35501(17) 0.0723(7) Uani d . 1 1 . .
    C C15 0.4543(3) 0.3685(2) 0.38376(17) 0.0733(7) Uani d . 1 1 . .
    H H15 0.4605 0.2985 0.4067 0.088 Uiso calc R 1 1 . .
    C C20 0.2257(3) 0.5907(3) 0.3615(2) 0.1059(11) Uani d . 1 1 . .
    H H20A 0.2108 0.6088 0.4212 0.159 Uiso calc R 1 1 . .
    H H20B 0.1641 0.5460 0.3396 0.159 Uiso calc R 1 1 . .
    H H20C 0.2305 0.6564 0.3277 0.159 Uiso calc R 1 1 . .
    C C9 0.3878(3) 0.6408(2) 0.6850(2) 0.0810(8) Uani d . 1 1 . .
    H H9 0.3850 0.7128 0.7041 0.097 Uiso calc R 1 1 . .
    C C16 0.3510(3) 0.4257(3) 0.38880(19) 0.0850(8) Uani d . 1 1 . .
    H H16 0.2878 0.3933 0.4159 0.102 Uiso calc R 1 1 . .
    C C5 0.9229(3) 0.4441(5) 0.4944(2) 0.1246(19) Uani d . 1 1 . .
    H H5A 0.9394 0.4311 0.5554 0.149 Uiso calc R 1 1 . .
    H H5B 0.9727 0.3968 0.4604 0.149 Uiso calc R 1 1 . .
    C C4 0.9504(3) 0.5625(6) 0.4727(2) 0.156(3) Uani d . 1 1 . .
    H H4A 1.0295 0.5782 0.4892 0.187 Uiso calc R 1 1 . .
    H H4B 0.9435 0.5733 0.4104 0.187 Uiso calc R 1 1 . .
    C C3 0.8719(4) 0.6387(4) 0.5182(2) 0.1297(18) Uani d . 1 1 . .
    H H3A 0.8881 0.7126 0.4992 0.156 Uiso calc R 1 1 . .
    H H3B 0.8861 0.6348 0.5803 0.156 Uiso calc R 1 1 . .
loop_
    _atom_site_aniso_label
    _atom_site_aniso_U_11
    _atom_site_aniso_U_22
    _atom_site_aniso_U_33
    _atom_site_aniso_U_12
    _atom_site_aniso_U_13
    _atom_site_aniso_U_23
    S2 0.0767(4) 0.0523(3) 0.0444(3) 0.0109(3) 0.0052(3) -0.0021(2)
    S1 0.0786(4) 0.0508(3) 0.0395(2) -0.0039(3) 0.0075(3) 0.0023(2)
    C14 0.0620(13) 0.0541(11) 0.0406(10) -0.0011(10) -0.0020(9) -0.0021(10)
    O1 0.0994(13) 0.0680(9) 0.0414(8) -0.0018(10) 0.0051(8) 0.0113(7)
    O4 0.1114(16) 0.0534(9) 0.0798(12) 0.0169(10) 0.0114(11) 0.0073(8)
    C7 0.0707(14) 0.0495(10) 0.0437(11) -0.0136(10) 0.0092(11) -0.0052(9)
    O3 0.0919(13) 0.0705(10) 0.0449(8) 0.0055(10) 0.0063(8) -0.0122(7)
    N2 0.0655(12) 0.0763(12) 0.0382(9) 0.0112(11) 0.0029(8) 0.0005(9)
    N1 0.0646(11) 0.0676(11) 0.0337(8) -0.0030(9) 0.0017(8) 0.0045(8)
    O2 0.0989(14) 0.0533(8) 0.0631(10) 0.0004(9) 0.0087(10) -0.0038(8)
    C1 0.0517(11) 0.0612(11) 0.0330(9) 0.0032(9) -0.0022(8) 0.0039(9)
    C10 0.0732(15) 0.0639(13) 0.0551(13) -0.0078(12) 0.0077(11) 0.0031(11)
    C13 0.0744(17) 0.0878(18) 0.085(2) -0.0004(15) 0.0022(15) 0.0123(16)
    C19 0.0597(13) 0.0589(13) 0.0687(15) -0.0012(11) 0.0004(11) 0.0099(11)
    C11 0.0691(17) 0.0690(15) 0.0875(18) -0.0214(14) -0.0050(15) -0.0062(14)
    C8 0.0723(17) 0.0602(14) 0.097(2) -0.0060(13) -0.0110(15) -0.0275(14)
    C2 0.130(3) 0.0718(16) 0.0428(12) -0.0146(16) -0.0041(14) 0.0086(11)
    C6 0.0666(14) 0.0855(15) 0.0373(10) 0.0252(13) 0.0002(9) 0.0033(11)
    C18 0.0702(16) 0.0680(15) 0.0803(18) 0.0080(13) -0.0010(13) 0.0064(13)
    C12 0.0838(18) 0.0548(13) 0.0771(16) -0.0185(13) 0.0036(14) -0.0131(12)
    C17 0.0653(15) 0.0912(18) 0.0604(15) 0.0078(14) -0.0004(12) -0.0065(13)
    C15 0.0838(19) 0.0674(15) 0.0688(16) -0.0057(14) 0.0116(14) 0.0111(12)
    C20 0.0752(19) 0.132(3) 0.110(2) 0.024(2) 0.0081(19) -0.007(2)
    C9 0.0863(19) 0.0603(14) 0.096(2) -0.0028(14) -0.0098(16) -0.0269(14)
    C16 0.0695(18) 0.110(2) 0.0755(18) -0.0133(17) 0.0182(14) 0.0057(17)
    C5 0.063(2) 0.257(6) 0.0537(16) 0.050(3) -0.0093(14) -0.016(3)
    C4 0.079(2) 0.334(8) 0.0541(17) -0.088(4) 0.0068(16) -0.014(3)
    C3 0.168(4) 0.169(4) 0.0517(16) -0.107(3) 0.013(2) -0.004(2)
_geom_special_details
;
All e.s.d.'s (except the e.s.d. in the dihedral angle between two l.s. planes)
are estimated using the full covariance matrix. The cell e.s.d.'s are taken
into account individually in the estimation of e.s.d.'s in distances, angles
and torsion angles; correlations between e.s.d.'s in cell parameters are only
used when they are defined by crystal symmetry. An approximate (isotropic)
treatment of cell e.s.d.'s is used for estimating e.s.d.'s involving l.s.
planes.
;
loop_
    _geom_bond_atom_site_label_1
    _geom_bond_atom_site_label_2
    _geom_bond_site_symmetry_2
    _geom_bond_distance
    _geom_bond_publ_flag
    S2 O4 . 1.4212(19) ?
    S2 O3 . 1.4376(16) ?
    S2 N2 . 1.597(2) ?
    S2 C14 . 1.769(2) ?
    S1 O2 . 1.4212(17) ?
    S1 O1 . 1.4401(16) ?
    S1 N1 . 1.6166(19) ?
    S1 C7 . 1.751(3) ?
    C14 C15 . 1.372(3) ?
    C14 C19 . 1.372(3) ?
    C7 C12 . 1.377(3) ?
    C7 C8 . 1.380(3) ?
    N2 C6 . 1.475(3) ?
    N2 H102 . 0.9334 ?
    N1 C1 . 1.479(2) ?
    N1 H101 . 0.9589 ?
    C1 C2 . 1.508(3) ?
    C1 C6 . 1.530(3) ?
    C1 H1 . 0.9800 ?
    C10 C9 . 1.373(4) ?
    C10 C11 . 1.384(4) ?
    C10 C13 . 1.497(4) ?
    C13 H13A . 0.9600 ?
    C13 H13B . 0.9600 ?
    C13 H13C . 0.9600 ?
    C19 C18 . 1.379(3) ?
    C19 H19 . 0.9300 ?
    C11 C12 . 1.376(4) ?
    C11 H11 . 0.9300 ?
    C8 C9 . 1.369(4) ?
    C8 H8 . 0.9300 ?
    C2 C3 . 1.511(6) ?
    C2 H2A . 0.9700 ?
    C2 H2B . 0.9700 ?
    C6 C5 . 1.524(5) ?
    C6 H6 . 0.9800 ?
    C18 C17 . 1.371(4) ?
    C18 H18 . 0.9300 ?
    C12 H12 . 0.9300 ?
    C17 C16 . 1.371(4) ?
    C17 C20 . 1.523(4) ?
    C15 C16 . 1.389(4) ?
    C15 H15 . 0.9300 ?
    C20 H20A . 0.9600 ?
    C20 H20B . 0.9600 ?
    C20 H20C . 0.9600 ?
    C9 H9 . 0.9300 ?
    C16 H16 . 0.9300 ?
    C5 C4 . 1.523(7) ?
    C5 H5A . 0.9700 ?
    C5 H5B . 0.9700 ?
    C4 C3 . 1.478(7) ?
    C4 H4A . 0.9700 ?
    C4 H4B . 0.9700 ?
    C3 H3A . 0.9700 ?
    C3 H3B . 0.9700 ?
loop_
    _geom_angle_atom_site_label_1
    _geom_angle_atom_site_label_2
    _geom_angle_atom_site_label_3
    _geom_angle_site_symmetry_1
    _geom_angle_site_symmetry_3
    _geom_angle
    _geom_angle_publ_flag
    O4 S2 O3 . . 119.38(11) ?
    O4 S2 N2 . . 108.47(12) ?
    O3 S2 N2 . . 105.48(11) ?
    O4 S2 C14 . . 107.31(12) ?
    O3 S2 C14 . . 106.81(10) ?
    N2 S2 C14 . . 109.09(10) ?
    O2 S1 O1 . . 119.01(10) ?
    O2 S1 N1 . . 108.82(11) ?
    O1 S1 N1 . . 104.81(10) ?
    O2 S1 C7 . . 107.92(12) ?
    O1 S1 C7 . . 107.91(11) ?
    N1 S1 C7 . . 107.92(10) ?
    C15 C14 C19 . . 120.6(2) ?
    C15 C14 S2 . . 120.10(18) ?
    C19 C14 S2 . . 119.28(18) ?
    C12 C7 C8 . . 119.1(2) ?
    C12 C7 S1 . . 121.16(18) ?
    C8 C7 S1 . . 119.76(19) ?
    C6 N2 S2 . . 124.00(18) ?
    C6 N2 H102 . . 117.6 ?
    S2 N2 H102 . . 112.8 ?
    C1 N1 S1 . . 119.21(15) ?
    C1 N1 H101 . . 118.5 ?
    S1 N1 H101 . . 109.1 ?
    N1 C1 C2 . . 109.21(18) ?
    N1 C1 C6 . . 108.92(17) ?
    C2 C1 C6 . . 112.2(2) ?
    N1 C1 H1 . . 108.8 ?
    C2 C1 H1 . . 108.8 ?
    C6 C1 H1 . . 108.8 ?
    C9 C10 C11 . . 117.0(3) ?
    C9 C10 C13 . . 121.8(2) ?
    C11 C10 C13 . . 121.2(3) ?
    C10 C13 H13A . . 109.5 ?
    C10 C13 H13B . . 109.5 ?
    H13A C13 H13B . . 109.5 ?
    C10 C13 H13C . . 109.5 ?
    H13A C13 H13C . . 109.5 ?
    H13B C13 H13C . . 109.5 ?
    C14 C19 C18 . . 119.6(2) ?
    C14 C19 H19 . . 120.2 ?
    C18 C19 H19 . . 120.2 ?
    C12 C11 C10 . . 121.5(2) ?
    C12 C11 H11 . . 119.2 ?
    C10 C11 H11 . . 119.2 ?
    C9 C8 C7 . . 119.6(2) ?
    C9 C8 H8 . . 120.2 ?
    C7 C8 H8 . . 120.2 ?
    C1 C2 C3 . . 112.3(3) ?
    C1 C2 H2A . . 109.1 ?
    C3 C2 H2A . . 109.1 ?
    C1 C2 H2B . . 109.1 ?
    C3 C2 H2B . . 109.1 ?
    H2A C2 H2B . . 107.9 ?
    N2 C6 C5 . . 108.6(2) ?
    N2 C6 C1 . . 111.93(17) ?
    C5 C6 C1 . . 109.9(3) ?
    N2 C6 H6 . . 108.8 ?
    C5 C6 H6 . . 108.8 ?
    C1 C6 H6 . . 108.8 ?
    C17 C18 C19 . . 121.2(3) ?
    C17 C18 H18 . . 119.4 ?
    C19 C18 H18 . . 119.4 ?
    C11 C12 C7 . . 120.2(2) ?
    C11 C12 H12 . . 119.9 ?
    C7 C12 H12 . . 119.9 ?
    C16 C17 C18 . . 118.2(3) ?
    C16 C17 C20 . . 121.3(3) ?
    C18 C17 C20 . . 120.6(3) ?
    C14 C15 C16 . . 118.5(2) ?
    C14 C15 H15 . . 120.7 ?
    C16 C15 H15 . . 120.7 ?
    C17 C20 H20A . . 109.5 ?
    C17 C20 H20B . . 109.5 ?
    H20A C20 H20B . . 109.5 ?
    C17 C20 H20C . . 109.5 ?
    H20A C20 H20C . . 109.5 ?
    H20B C20 H20C . . 109.5 ?
    C8 C9 C10 . . 122.6(2) ?
    C8 C9 H9 . . 118.7 ?
    C10 C9 H9 . . 118.7 ?
    C17 C16 C15 . . 121.9(3) ?
    C17 C16 H16 . . 119.1 ?
    C15 C16 H16 . . 119.1 ?
    C4 C5 C6 . . 112.6(3) ?
    C4 C5 H5A . . 109.1 ?
    C6 C5 H5A . . 109.1 ?
    C4 C5 H5B . . 109.1 ?
    C6 C5 H5B . . 109.1 ?
    H5A C5 H5B . . 107.8 ?
    C3 C4 C5 . . 111.8(3) ?
    C3 C4 H4A . . 109.3 ?
    C5 C4 H4A . . 109.3 ?
    C3 C4 H4B . . 109.3 ?
    C5 C4 H4B . . 109.3 ?
    H4A C4 H4B . . 107.9 ?
    C4 C3 C2 . . 111.6(3) ?
    C4 C3 H3A . . 109.3 ?
    C2 C3 H3A . . 109.3 ?
    C4 C3 H3B . . 109.3 ?
    C2 C3 H3B . . 109.3 ?
    H3A C3 H3B . . 108.0 ?
loop_
    _geom_torsion_atom_site_label_1
    _geom_torsion_atom_site_label_2
    _geom_torsion_atom_site_label_3
    _geom_torsion_atom_site_label_4
    _geom_torsion_site_symmetry_1
    _geom_torsion_site_symmetry_2
    _geom_torsion_site_symmetry_3
    _geom_torsion_site_symmetry_4
    _geom_torsion
    _geom_torsion_publ_flag
    O4 S2 C14 C15 . . . . -4.0(2) ?
    O3 S2 C14 C15 . . . . 125.1(2) ?
    N2 S2 C14 C15 . . . . -121.3(2) ?
    O4 S2 C14 C19 . . . . 178.14(19) ?
    O3 S2 C14 C19 . . . . -52.7(2) ?
    N2 S2 C14 C19 . . . . 60.8(2) ?
    O2 S1 C7 C12 . . . . 8.9(2) ?
    O1 S1 C7 C12 . . . . -120.9(2) ?
    N1 S1 C7 C12 . . . . 126.37(19) ?
    O2 S1 C7 C8 . . . . -172.6(2) ?
    O1 S1 C7 C8 . . . . 57.6(2) ?
    N1 S1 C7 C8 . . . . -55.2(2) ?
    O4 S2 N2 C6 . . . . -37.9(2) ?
    O3 S2 N2 C6 . . . . -166.88(18) ?
    C14 S2 N2 C6 . . . . 78.7(2) ?
    O2 S1 N1 C1 . . . . 51.2(2) ?
    O1 S1 N1 C1 . . . . 179.49(16) ?
    C7 S1 N1 C1 . . . . -65.69(18) ?
    S1 N1 C1 C2 . . . . 137.8(2) ?
    S1 N1 C1 C6 . . . . -99.4(2) ?
    C15 C14 C19 C18 . . . . 0.7(4) ?
    S2 C14 C19 C18 . . . . 178.6(2) ?
    C9 C10 C11 C12 . . . . 1.2(4) ?
    C13 C10 C11 C12 . . . . -178.4(3) ?
    C12 C7 C8 C9 . . . . 0.8(4) ?
    S1 C7 C8 C9 . . . . -177.7(2) ?
    N1 C1 C2 C3 . . . . 66.9(3) ?
    C6 C1 C2 C3 . . . . -54.0(3) ?
    S2 N2 C6 C5 . . . . 155.9(3) ?
    S2 N2 C6 C1 . . . . -82.5(3) ?
    N1 C1 C6 N2 . . . . 170.8(2) ?
    C2 C1 C6 N2 . . . . -68.2(3) ?
    N1 C1 C6 C5 . . . . -68.4(3) ?
    C2 C1 C6 C5 . . . . 52.6(3) ?
    C14 C19 C18 C17 . . . . -0.9(4) ?
    C10 C11 C12 C7 . . . . 0.1(4) ?
    C8 C7 C12 C11 . . . . -1.1(4) ?
    S1 C7 C12 C11 . . . . 177.3(2) ?
    C19 C18 C17 C16 . . . . 0.8(4) ?
    C19 C18 C17 C20 . . . . 179.9(3) ?
    C19 C14 C15 C16 . . . . -0.5(4) ?
    S2 C14 C15 C16 . . . . -178.3(2) ?
    C7 C8 C9 C10 . . . . 0.6(5) ?
    C11 C10 C9 C8 . . . . -1.6(4) ?
    C13 C10 C9 C8 . . . . 178.0(3) ?
    C18 C17 C16 C15 . . . . -0.5(4) ?
    C20 C17 C16 C15 . . . . -179.7(3) ?
    C14 C15 C16 C17 . . . . 0.4(4) ?
    N2 C6 C5 C4 . . . . 69.8(3) ?
    C1 C6 C5 C4 . . . . -53.0(3) ?
    C6 C5 C4 C3 . . . . 55.0(4) ?
    C5 C4 C3 C2 . . . . -54.5(4) ?
    C1 C2 C3 C4 . . . . 54.7(4) ?
loop_
    _geom_hbond_atom_site_label_D
    _geom_hbond_atom_site_label_H
    _geom_hbond_atom_site_label_A
    _geom_hbond_site_symmetry_A
    _geom_hbond_distance_DH
    _geom_hbond_distance_HA
    _geom_hbond_distance_DA
    _geom_hbond_angle_DHA
    _geom_hbond_publ_flag
    N1 H101 O3 2_665 0.96 2.02 2.971(3) 171 yes
    N2 H102 O1 2_664 0.93 2.07 2.982(3) 167 yes
    C11 H11 O4 3_456 0.93 2.55 3.214(3) 129 yes
    C9 H9 O1 4_656 0.93 2.54 3.452(3) 169 yes
data_global
_journal_date_recd_electronic     2011-03-17
_journal_date_accepted     2011-04-03
_journal_name_full     'Acta Crystallographica, Section E'
_journal_year     2011
_journal_volume     67
_journal_issue      5
_journal_page_first     o1121
_journal_page_last     o1121
_journal_paper_category     QO
_journal_coeditor_code     CV5062
_publ_contact_author
;
    Liang Shen
    College of Material Chemistry and Chemical Engineering
    Hangzhou Normal University
    Hangzhou, 310012
    P.R.China
;
_publ_contact_author_email     shenchem@hotmail.com
_publ_contact_author_fax     '++86-571-28867895'
_publ_contact_author_phone     '++86-571-28867899'
_publ_section_title
;\
<i>N</i>,<i>N</i>'-[(1<i>S</i>,2<i>S</i>)-Cyclohexane-1,2-diyl]bis(4-\
methylbenzenesulfonamide)
;
loop_
    _publ_author_name
    _publ_author_address
    'Yi-Ling Hong'
;
 College of Material Chemistry and Chemical Engineering
 Hangzhou Normal University
 Hangzhou, People's Republic of China
;
    'Hua-Jie Tan'
;
 College of Material Chemistry and Chemical Engineering
 Hangzhou Normal University
 Hangzhou, People's Republic of China
;
    'Liang Shen'
;
 College of Material Chemistry and Chemical Engineering
 Hangzhou Normal University
 Hangzhou, People's Republic of China
;
