# Supplementary material for: N,N′-[(1S,2S)-Cyclo­hexane-1,2-di­yl]bis­(4-methyl­benzene­sulfonamide)
Source: Acta Crystallogr Sect E Struct Rep Online. 2011 Apr 13;67(Pt 5):o1121. doi: 10.1107/S1600536811012372 (PMC3089204; doi:10.1107/S1600536811012372)
Supplement: Supplementary file 2 [file e-67-o1121-Isup2.hkl]

#
# h,k,l, Fc-squared, Fo-squared, sigma(Fo-squared) and status flag
#
data_I
_shelx_title ' sl0919 in P 21 21 21'
_shelx_refln_list_code          4
_shelx_F_calc_maximum      202.28
_exptl_crystal_F_000       896.00
_reflns_d_resolution_high  0.8106
 
loop_
 _symmetry_equiv_pos_as_xyz
 'x, y, z'
 '-x+1/2, -y, z+1/2'
 'x+1/2, -y+1/2, -z'
 '-x, y+1/2, -z+1/2'
 
_cell_length_a    11.5704
_cell_length_b    12.2585
_cell_length_c    15.3757
_cell_angle_alpha  90.000
_cell_angle_beta   90.000
_cell_angle_gamma  90.000
 
_shelx_F_squared_multiplier     1.000
 
loop_
 _refln_index_h
 _refln_index_k
 _refln_index_l
 _refln_F_squared_calc
 _refln_F_squared_meas
 _refln_F_squared_sigma
 _refln_observed_status
   2   0   0    18394.92    19855.74    611.88 o
   4   0   0      187.15      181.52      6.19 o
   6   0   0      666.66      655.29     21.00 o
   8   0   0      103.20      110.21      4.98 o
  10   0   0       11.25       12.53      1.52 o
  12   0   0       69.82       82.92      4.83 o
  14   0   0        5.45        7.05      2.43 o
   1   1   0    13768.74    13563.87    295.50 o
   2   1   0    15913.08    16946.58    369.58 o
   3   1   0      108.15      104.92      2.69 o
   4   1   0     1240.51     1350.08     24.25 o
   5   1   0      313.19      428.14      9.82 o
   6   1   0      488.17      483.29      9.08 o
   7   1   0        1.85        0.36      0.68 o
   8   1   0      108.60       96.35      3.22 o
   9   1   0       29.50       29.94      5.52 o
  10   1   0        3.27        3.81      1.82 o
  11   1   0       30.98       26.35      1.89 o
  12   1   0       10.87       12.47      1.39 o
  13   1   0       25.33       30.11      1.85 o
  14   1   0        7.41        9.68      1.81 o
   1   2   0    13115.79    13350.86    233.64 o
   2   2   0       45.14       60.93      3.09 o
   3   2   0    13913.46    13930.91    304.45 o
   4   2   0     3445.76     3813.74    117.73 o
   5   2   0        3.15        4.52      2.30 o
   6   2   0      235.73      246.66      6.07 o
   7   2   0      573.69      593.65     13.64 o
   8   2   0       28.69       22.41      3.68 o
   9   2   0      183.69      168.47      8.03 o
  10   2   0        0.28        1.56      1.19 o
  11   2   0        5.42        5.03      1.37 o
  12   2   0       49.32       41.38      4.49 o
  13   2   0       30.50       31.33      2.37 o
  14   2   0       30.10       41.76      2.63 o
   1   3   0     3507.16     3735.07     56.24 o
   2   3   0      542.65      456.37     12.12 o
   3   3   0      281.17      277.51      6.26 o
   4   3   0      232.63      273.98     13.09 o
   5   3   0     2791.27     2959.05     64.81 o
   6   3   0      191.21      172.43      4.54 o
   7   3   0       66.97       77.70      2.77 o
   8   3   0      220.49      211.21      5.64 o
   9   3   0      122.00      114.14      3.83 o
  10   3   0       23.00       19.04      1.67 o
  11   3   0        0.96       -0.46      1.26 o
  12   3   0        2.20        0.78      1.38 o
  13   3   0       11.02       10.73      1.84 o
   0   4   0    15181.58    15318.28    449.90 o
   1   4   0       62.29       65.28      2.54 o
   2   4   0      986.22      984.39     21.22 o
   3   4   0      159.10      166.14      3.30 o
   4   4   0      779.17      886.81     15.87 o
   5   4   0     1363.26     1547.29     27.42 o
   6   4   0       11.85       32.21      6.13 o
   7   4   0      454.59      465.84     10.99 o
   8   4   0        1.86        1.61      1.08 o
   9   4   0       49.26       31.74      2.20 o
  10   4   0        0.29        0.55      1.19 o
  11   4   0      130.98      129.61      4.38 o
  12   4   0        2.84        5.45      1.53 o
  13   4   0        1.26       -0.59      1.50 o
   1   5   0      307.72      349.70      5.56 o
   2   5   0      498.43      456.19      8.35 o
   3   5   0        8.76        9.80      0.68 o
   4   5   0      566.72      582.58     10.65 o
   5   5   0      773.30      760.14     13.79 o
   6   5   0        6.50        3.03      0.75 o
   7   5   0        0.35       -0.86      0.89 o
   8   5   0      127.22      127.55      3.22 o
   9   5   0       18.58       14.21      1.55 o
  10   5   0       23.18       24.33      1.89 o
  11   5   0        0.00        0.37      1.73 o
  12   5   0       49.44       57.07      3.21 o
  13   5   0        4.59        4.32      1.69 o
   0   6   0     1021.14     1048.78     31.30 o
   1   6   0      132.39      136.41      2.49 o
   2   6   0      401.05      331.15      6.28 o
   3   6   0      327.84      314.67      6.02 o
   4   6   0      501.21      518.20      9.60 o
   5   6   0       44.21       46.64      2.18 o
   6   6   0      201.03      226.53      4.67 o
   7   6   0        2.31        1.16      0.92 o
   8   6   0      201.59      186.12      4.15 o
   9   6   0      241.97      215.30      7.49 o
  10   6   0       36.87       37.88      2.07 o
  11   6   0        0.97       -1.73      1.31 o
  12   6   0       13.79       11.74      1.86 o
  13   6   0        0.87       -1.66      1.64 o
   1   7   0      239.46      221.77      3.81 o
   2   7   0      258.37      262.00      5.18 o
   3   7   0      876.63      879.59     15.91 o
   4   7   0       75.64       89.52      2.38 o
   5   7   0       29.64       34.58      1.77 o
   6   7   0      122.00      108.60      6.77 o
   7   7   0      102.62      103.72      2.91 o
   8   7   0       76.37       78.24      2.50 o
   9   7   0       57.93       64.29      2.41 o
  10   7   0        4.39        6.07      1.55 o
  11   7   0        4.96        3.10      1.54 o
  12   7   0        1.86       -0.93      1.59 o
   0   8   0      134.36      138.18      5.01 o
   1   8   0       19.02       19.80      1.38 o
   2   8   0      364.36      337.53      6.58 o
   3   8   0       65.05       65.22      2.47 o
   4   8   0      431.16      428.24     12.55 o
   5   8   0     2297.55     2426.32     43.00 o
   6   8   0       15.61       12.28      1.23 o
   7   8   0      287.65      292.43      6.08 o
   8   8   0        2.42       -1.11      1.36 o
   9   8   0        0.88        0.83      2.04 o
  10   8   0        0.43        0.43      1.47 o
  11   8   0       81.63       84.46      3.86 o
  12   8   0        2.33        4.58      2.31 o
   1   9   0        0.38       -0.31      0.42 o
   2   9   0       50.26       50.74      2.04 o
   3   9   0       47.65       62.83      4.59 o
   4   9   0      832.53      858.20     15.79 o
   5   9   0        8.36       15.74      1.52 o
   6   9   0       92.53       81.28      5.79 o
   7   9   0      195.56      214.16      6.21 o
   8   9   0       82.08       85.82      3.54 o
   9   9   0       28.72       22.19      2.08 o
  10   9   0       24.78       22.76      2.23 o
  11   9   0        0.66        3.87      1.89 o
   0  10   0      112.05      108.35      3.61 o
   1  10   0      108.50      110.98      3.03 o
   2  10   0       33.31       35.44      1.89 o
   3  10   0      270.09      282.93      6.01 o
   4  10   0       15.16       15.13      2.02 o
   5  10   0      228.38      236.75      7.88 o
   6  10   0      146.73      153.29      4.98 o
   7  10   0      109.98      114.14      4.34 o
   8  10   0      206.00      214.31      6.48 o
   9  10   0       35.92       50.51      3.36 o
  10  10   0        0.66        1.22      1.91 o
   1  11   0      239.77      251.05      6.94 o
   2  11   0       66.52       62.82      3.47 o
   3  11   0      230.02      259.73      7.37 o
   4  11   0       33.01       36.40      3.54 o
   5  11   0       91.85       93.80      4.10 o
   6  11   0       98.38      110.01      4.35 o
   7  11   0       37.03       32.56      3.19 o
   8  11   0       41.32       31.39      2.56 o
   9  11   0       43.37       49.62      3.57 o
   0  12   0     1085.81     1077.72     35.31 o
   1  12   0       12.11       14.62      2.23 o
   2  12   0       86.93       80.95      3.81 o
   3  12   0        0.96       -1.35      1.58 o
   4  12   0       19.90       18.55      2.14 o
   5  12   0       91.94       80.85      4.99 o
   6  12   0       56.54       59.43      3.51 o
   7  12   0       27.17       27.28      2.93 o
   8  12   0        4.68        7.39      4.18 o
   1  13   0       67.49       63.58      3.89 o
   2  13   0      154.89      172.50      9.23 o
   3  13   0       27.65       28.91      2.53 o
   4  13   0       14.00       12.82      2.12 o
   5  13   0       17.91       21.44      2.41 o
   6  13   0       25.16       25.17      6.15 o
   7  13   0       42.83       50.81      4.88 o
   0  14   0       43.96       25.02      3.56 o
   1  14   0       32.35       38.66      3.01 o
   2  14   0        0.12       -0.31      1.86 o
   3  14   0      107.92      129.95      5.10 o
   4  14   0        0.28        2.17      1.96 o
   5  14   0        5.57        9.58      2.23 o
   1  15   0       22.79       26.12      2.77 o
   2   0   1      421.86      447.75      9.95 o
   3   0   1       29.29       30.96      1.36 o
   4   0   1     3087.04     3325.61     72.58 o
   5   0   1      917.89      799.92     17.86 o
   6   0   1      213.89      224.95      5.63 o
   7   0   1      192.43      175.93      4.68 o
   8   0   1       33.28       28.32      1.96 o
   9   0   1     2480.25     2373.47     42.79 o
  10   0   1       26.05       27.33      1.36 o
  11   0   1       73.25       75.54      2.58 o
  12   0   1        1.91        0.69      1.36 o
  13   0   1        9.06       10.76      1.68 o
  14   0   1        0.04       -1.32      2.12 o
 -14   1   1        0.62       -0.01      2.28 o
 -13   1   1        4.75        5.58      1.33 o
 -12   1   1       91.03       96.48      3.11 o
 -11   1   1       32.87       30.97      2.28 o
 -10   1   1        8.39        7.64      1.52 o
  -9   1   1      300.69      303.96     17.31 o
  -8   1   1       88.89       94.50      3.37 o
  -7   1   1      678.19      691.33     16.05 o
  -6   1   1     1518.44     1552.86     34.68 o
  -5   1   1      495.80      554.77     14.07 o
  -4   1   1      746.81      753.84     23.77 o
  -3   1   1     4564.54     4821.33    104.20 o
  -2   1   1     1722.05     1781.44     39.12 o
   0   1   1     3088.27     3520.07     76.98 o
   1   1   1     4040.09     3920.74     68.90 o
   2   1   1     1743.72     1799.05     39.05 o
   3   1   1     4536.16     4708.72     84.93 o
   4   1   1      724.56      751.98     13.66 o
   5   1   1      495.89      563.17     12.69 o
   6   1   1     1522.14     1578.01     28.27 o
   7   1   1      685.12      713.88     13.08 o
   8   1   1       89.91       96.75      2.69 o
   9   1   1      296.68      300.81     25.11 o
  10   1   1        9.86       11.06      1.46 o
  11   1   1       33.41       30.85      2.21 o
  12   1   1       91.31       92.52      3.61 o
  13   1   1        4.82        4.80      1.49 o
  14   1   1        0.74        2.52      2.32 o
 -14   2   1        5.14        8.92      1.98 o
 -13   2   1        3.02        3.61      1.67 o
 -12   2   1       13.29       13.99      1.81 o
 -11   2   1       37.46       34.90      2.56 o
 -10   2   1      208.24      226.26      6.23 o
  -9   2   1      219.81      196.31     15.24 o
  -8   2   1      739.55      698.11     16.07 o
  -7   2   1       23.55       22.27      1.99 o
  -6   2   1      479.01      523.21     12.05 o
  -5   2   1     2780.51     3011.19     66.10 o
  -4   2   1     2923.22     2903.45     90.78 o
  -3   2   1     3692.54     3874.85     83.86 o
  -2   2   1     4839.85     5041.67    108.65 o
  -1   2   1     6269.25     6384.33    130.27 o
   0   2   1     2369.66     2497.63     43.84 o
   1   2   1     6258.39     6206.72     94.35 o
   2   2   1     4786.21     4919.30     87.36 o
   3   2   1     3658.15     3806.79     83.77 o
   4   2   1     2924.53     2949.99     64.11 o
   5   2   1     2737.78     3032.93     93.34 o
   6   2   1      473.39      523.37     11.96 o
   7   2   1       21.87       25.28      3.40 o
   8   2   1      731.74      697.69     16.91 o
   9   2   1      219.82      200.25     15.34 o
  10   2   1      206.91      222.72      6.84 o
  11   2   1       37.75       37.79      2.41 o
  12   2   1       14.51       16.31      1.77 o
  13   2   1        2.97        4.35      1.76 o
  14   2   1        5.25        8.13      2.51 o
 -13   3   1       17.09       20.16      2.11 o
 -12   3   1       15.61       15.43      2.61 o
 -11   3   1       25.73       23.25      2.18 o
 -10   3   1       63.29       61.58      3.08 o
  -9   3   1      364.24      350.14      8.89 o
  -8   3   1       52.28       49.77      3.39 o
  -7   3   1       11.48        5.81      1.05 o
  -6   3   1      169.17      139.66      3.91 o
  -5   3   1     2675.65     2763.46     61.53 o
  -4   3   1     2883.89     2952.63     64.45 o
  -3   3   1      764.27      719.63     23.93 o
  -2   3   1      228.16      208.81      6.02 o
  -1   3   1      605.23      675.91     13.92 o
   0   3   1      471.21      469.59      7.22 o
   1   3   1      597.95      654.11     11.80 o
   2   3   1      231.11      210.49      3.96 o
   3   3   1      800.90      771.17     13.54 o
   4   3   1     2866.76     2924.45     91.03 o
   5   3   1     2713.14     2849.57     61.49 o
   6   3   1      166.59      144.71      3.85 o
   7   3   1        9.29        3.65      0.89 o
   8   3   1       54.80       56.94      2.43 o
   9   3   1      361.81      359.23      8.75 o
  10   3   1       61.14       63.37      2.88 o
  11   3   1       25.96       23.06      1.90 o
  12   3   1       14.75       15.48      1.72 o
  13   3   1       17.89       22.21      2.05 o
 -13   4   1       20.42       28.72      3.34 o
 -12   4   1       16.18       13.28      1.81 o
 -11   4   1       51.70       56.88      3.06 o
 -10   4   1       52.99       41.68      3.05 o
  -9   4   1       29.15       25.03      1.82 o
  -8   4   1      177.78      179.86      5.08 o
  -7   4   1      419.62      399.16      9.71 o
  -6   4   1      340.98      343.51      8.48 o
  -5   4   1     1163.86     1172.07     25.86 o
  -4   4   1      962.81      984.75     17.67 o
  -3   4   1      254.25      301.89      5.48 o
  -2   4   1     1022.42     1177.83     24.72 o
  -1   4   1      415.07      423.50      9.18 o
   0   4   1     9075.30     9182.42    158.37 o
   1   4   1      419.48      431.43      9.49 o
   2   4   1      985.81     1120.75     24.75 o
   3   4   1      255.16      285.04     16.30 o
   4   4   1      972.34      995.57     17.68 o
   5   4   1     1145.18     1150.48     20.66 o
   6   4   1      345.52      362.68      8.66 o
   7   4   1      429.28      406.91      9.61 o
   8   4   1      175.95      179.07      6.01 o
   9   4   1       27.77       23.49      1.70 o
  10   4   1       52.86       44.95      2.54 o
  11   4   1       51.63       49.78      3.20 o
  12   4   1       16.52       13.18      1.69 o
  13   4   1       20.37       29.86      2.29 o
 -13   5   1        6.63        3.44      1.76 o
 -12   5   1        2.67        1.98      1.48 o
 -11   5   1        4.05        3.29      1.46 o
 -10   5   1       10.70        8.41      1.56 o
  -9   5   1       93.21       82.84      3.37 o
  -8   5   1      203.26      205.50      5.83 o
  -7   5   1      440.65      467.96      8.85 o
  -6   5   1      134.11      133.74      3.04 o
  -5   5   1      544.00      558.40     10.43 o
  -4   5   1      159.58      153.87      3.21 o
  -3   5   1      835.24      886.06     15.79 o
  -2   5   1     1331.69     1309.55     20.12 o
  -1   5   1      331.45      313.38      6.73 o
   0   5   1     1575.01     1712.70     25.90 o
   1   5   1      321.05      301.62      5.76 o
   2   5   1     1375.35     1339.56     23.46 o
   3   5   1      823.93      877.01     15.80 o
   4   5   1      157.19      152.31      3.24 o
   5   5   1      559.77      577.34     10.45 o
   6   5   1      134.51      130.11      3.05 o
   7   5   1      449.47      464.94      8.81 o
   8   5   1      206.50      212.57      4.56 o
   9   5   1       96.04       95.44      2.69 o
  10   5   1        9.68        5.65      1.33 o
  11   5   1        4.38        4.07      1.42 o
  12   5   1        2.87        2.93      1.50 o
  13   5   1        6.42        5.83      1.72 o
 -13   6   1        4.29        2.62      1.80 o
 -12   6   1        0.31       -0.78      1.57 o
 -11   6   1        8.04        7.87      1.68 o
 -10   6   1       32.17       35.04      2.69 o
  -9   6   1        1.83        0.94      0.95 o
  -8   6   1      165.47      183.04      4.22 o
  -7   6   1       96.12       90.59      2.61 o
  -6   6   1      404.41      415.81      7.96 o
  -5   6   1      516.38      518.76      9.64 o
  -4   6   1      222.89      221.62      4.45 o
  -3   6   1     2345.94     2348.82     41.26 o
  -2   6   1      191.73      210.82      4.13 o
  -1   6   1      871.15      828.76     17.83 o
   0   6   1     4230.88     4596.81     69.11 o
   1   6   1      890.98      851.08     15.16 o
   2   6   1      186.09      206.67      4.17 o
   3   6   1     2339.12     2331.13     41.28 o
   4   6   1      221.52      220.22      4.48 o
   5   6   1      511.86      516.77      9.65 o
   6   6   1      406.75      416.78      7.98 o
   7   6   1       93.18       87.72      2.51 o
   8   6   1      171.21      189.23      4.21 o
   9   6   1        1.73        0.87      0.94 o
  10   6   1       33.56       35.59      1.97 o
  11   6   1        8.03        5.52      1.17 o
  12   6   1        0.39       -0.69      1.45 o
  13   6   1        4.40        6.07      2.38 o
 -12   7   1       10.30        9.95      1.98 o
 -11   7   1        1.10        2.09      1.52 o
 -10   7   1       21.85       20.19      1.91 o
  -9   7   1        1.05        1.32      2.36 o
  -8   7   1        4.91        2.06      1.88 o
  -7   7   1      278.79      275.61      5.69 o
  -6   7   1       86.59       82.14     10.62 o
  -5   7   1     1430.19     1370.91     24.48 o
  -4   7   1      758.78      799.39     14.48 o
  -3   7   1       82.10       86.39      2.17 o
  -2   7   1     2091.05     2086.88     37.17 o
  -1   7   1      458.63      453.67      9.95 o
   0   7   1       27.15       36.28      1.18 o
   1   7   1      459.55      458.09      8.55 o
   2   7   1     2095.12     2122.13     37.21 o
   3   7   1       78.81       78.02      2.19 o
   4   7   1      762.96      790.32     14.50 o
   5   7   1     1420.40     1362.68     24.49 o
   6   7   1       84.83       86.87      4.43 o
   7   7   1      278.90      273.10      5.65 o
   8   7   1        4.06        7.12      3.01 o
   9   7   1        1.40        1.15      1.03 o
  10   7   1       22.20       18.63      1.43 o
  11   7   1        0.99       -0.46      1.41 o
  12   7   1       10.08       12.14      2.64 o
 -12   8   1        1.68        3.10      1.83 o
 -11   8   1       33.18       32.92      2.55 o
 -10   8   1        5.24        2.70      1.55 o
  -9   8   1       22.13       27.92      2.20 o
  -8   8   1       12.95       11.92      1.68 o
  -7   8   1       29.74       26.54      2.05 o
  -6   8   1      149.81      143.24      9.01 o
  -5   8   1       40.78       50.23      4.51 o
  -4   8   1     1582.15     1569.53     30.28 o
  -3   8   1      152.52      138.13      9.56 o
  -2   8   1      600.93      614.50     18.71 o
  -1   8   1       76.75       80.57      2.51 o
   0   8   1     1207.82     1122.01     24.53 o
   1   8   1       75.84       84.21      2.35 o
   2   8   1      604.90      618.92     11.45 o
   3   8   1      149.22      138.05      3.22 o
   4   8   1     1571.96     1586.64     28.21 o
   5   8   1       40.52       45.98      5.62 o
   6   8   1      145.54      131.94      4.73 o
   7   8   1       28.39       24.31      1.48 o
   8   8   1       13.04       11.03      1.22 o
   9   8   1       21.96       31.36      4.01 o
  10   8   1        5.29        0.21      2.03 o
  11   8   1       33.16       34.65      4.23 o
  12   8   1        1.62        0.69      1.66 o
 -11   9   1       13.99       17.39      2.31 o
 -10   9   1        5.41        8.82      1.94 o
  -9   9   1       12.81        8.80      1.88 o
  -8   9   1       70.14       74.54      4.72 o
  -7   9   1       19.98       12.70      1.83 o
  -6   9   1       53.43       51.93      2.88 o
  -5   9   1      918.33      915.19     22.40 o
  -4   9   1      515.81      525.72      9.79 o
  -3   9   1        8.90        8.69      1.64 o
  -2   9   1      397.31      369.86     11.85 o
  -1   9   1      847.93      840.55     18.24 o
   0   9   1       32.90       20.80      2.27 o
   1   9   1      850.50      856.71     15.61 o
   2   9   1      397.29      379.72      7.43 o
   3   9   1       10.13        8.47      1.56 o
   4   9   1      509.77      499.29      9.80 o
   5   9   1      904.77      928.65     16.99 o
   6   9   1       53.66       45.92      4.18 o
   7   9   1       19.51       14.90      3.16 o
   8   9   1       69.12       72.64      3.46 o
   9   9   1       13.03       12.58      1.92 o
  10   9   1        5.36        2.30      1.72 o
  11   9   1       13.80       21.44      2.26 o
 -10  10   1       27.25       28.77      2.58 o
  -9  10   1        1.35        2.09      1.76 o
  -8  10   1       10.72       10.45      1.89 o
  -7  10   1       14.05       15.97      2.08 o
  -6  10   1      243.27      274.70      7.47 o
  -5  10   1      231.94      224.23      7.57 o
  -4  10   1      410.35      401.99     11.83 o
  -3  10   1     1094.41     1087.68     25.15 o
  -2  10   1       19.72       19.57      1.37 o
  -1  10   1      635.49      609.32      9.92 o
   0  10   1       32.60       27.74      1.64 o
   1  10   1      637.72      622.78     11.66 o
   2  10   1       19.56       20.78      1.51 o
   3  10   1     1095.34     1104.40     20.05 o
   4  10   1      407.61      392.71      7.98 o
   5  10   1      235.84      232.69      8.44 o
   6  10   1      246.36      251.60      8.10 o
   7  10   1       15.03       20.12      2.05 o
   8  10   1       10.86       10.18      2.11 o
   9  10   1        1.23        2.45      1.72 o
  10  10   1       27.13       32.48      2.64 o
  -9  11   1        9.56        8.11      2.10 o
  -8  11   1       15.96       16.04      2.27 o
  -7  11   1       51.35       60.28      3.63 o
  -6  11   1      125.76      125.89      4.70 o
  -5  11   1       20.45       14.21      1.93 o
  -4  11   1       65.73       54.50      3.12 o
  -3  11   1       18.17       18.35      2.07 o
  -2  11   1      327.54      320.12      8.68 o
  -1  11   1      400.61      373.13      9.73 o
   0  11   1       49.73       45.24      2.31 o
   1  11   1      399.98      384.63      7.75 o
   2  11   1      328.46      314.90      6.63 o
   3  11   1       17.38       17.98      1.50 o
   4  11   1       65.36       57.00      3.82 o
   5  11   1       18.66       14.39      1.98 o
   6  11   1      124.22      122.74      4.60 o
   7  11   1       51.28       58.15      9.65 o
   8  11   1       16.46       15.81      2.15 o
   9  11   1        9.67       11.78      2.11 o
  -8  12   1       12.32       11.22      2.80 o
  -7  12   1       34.87       33.28      2.72 o
  -6  12   1       74.88       73.54      4.08 o
  -5  12   1        8.52       13.26      2.11 o
  -4  12   1       12.31       13.44      2.09 o
  -3  12   1       15.53       11.87      1.99 o
  -2  12   1       86.89       82.19     12.09 o
  -1  12   1       15.10       11.30      4.35 o
   0  12   1      626.45      629.31     12.13 o
   1  12   1       14.34       16.30      1.99 o
   2  12   1       86.94       86.97      3.97 o
   3  12   1       15.61       13.86      2.53 o
   4  12   1       12.36       13.23      2.08 o
   5  12   1        7.95       13.13      2.09 o
   6  12   1       75.42       79.25      4.94 o
   7  12   1       35.29       42.38      3.20 o
   8  12   1       12.09       12.39      2.31 o
  -7  13   1        8.93        5.05      3.54 o
  -6  13   1       25.01       19.05      2.51 o
  -5  13   1        6.54        8.88      1.99 o
  -4  13   1       26.47       22.88      2.43 o
  -3  13   1       10.35        8.75      2.24 o
  -2  13   1       38.26       33.70      2.67 o
  -1  13   1       39.31       43.19      3.04 o
   0  13   1       56.64       63.84      3.78 o
   1  13   1       39.09       45.05      3.22 o
   2  13   1       38.83       43.33      3.59 o
   3  13   1       10.04        8.46      2.02 o
   4  13   1       26.43       27.57      2.59 o
   5  13   1        6.61       11.67      2.09 o
   6  13   1       24.88       21.22      2.75 o
   7  13   1        8.62        8.16      2.32 o
  -5  14   1        9.71        7.58      2.18 o
  -4  14   1       13.75       12.06      2.26 o
  -3  14   1        4.67        5.71      2.16 o
  -2  14   1       21.97       20.99      2.53 o
  -1  14   1       63.95       63.06      4.91 o
   0  14   1        4.69        4.56      2.06 o
   1  14   1       64.35       61.13      3.55 o
   2  14   1       21.38       21.48      2.55 o
   3  14   1        5.17        5.23      2.05 o
   4  14   1       14.00       14.46      2.34 o
   5  14   1       10.39       14.73      2.25 o
  -1  15   1        1.17        3.55      2.10 o
   0  15   1       29.52       38.95      3.70 o
   1  15   1        1.34        2.86      2.62 o
   0   0   2     4703.29     4582.10    135.70 o
   1   0   2     1357.87     1426.72     30.41 o
   3   0   2     1536.09     1516.09     33.21 o
   4   0   2      917.36     1016.49     22.45 o
   5   0   2       42.25       52.13      2.45 o
   6   0   2     1850.32     1960.79     43.15 o
   7   0   2     2255.82     2280.32     50.19 o
   9   0   2      637.35      659.37     12.50 o
  10   0   2        0.00       -2.59      1.73 o
  11   0   2       18.71       30.42      1.76 o
  12   0   2        1.50        0.45      1.35 o
  13   0   2       44.38       50.94      4.42 o
  14   0   2        9.10       10.44      2.78 o
 -14   1   2        7.93        9.62      2.02 o
 -13   1   2        4.16        5.46      1.81 o
 -12   1   2       12.22        9.37      1.35 o
 -11   1   2       20.43       20.62      1.44 o
 -10   1   2      299.22      267.67      7.22 o
  -9   1   2      353.71      340.43      8.58 o
  -8   1   2     1247.82     1201.03     27.13 o
  -7   1   2      156.71      163.73      5.61 o
  -6   1   2      310.99      324.23      7.75 o
  -5   1   2     3695.59     3870.97    120.46 o
  -4   1   2     1555.04     1530.61     48.01 o
  -3   1   2       20.19       15.65      1.38 o
  -2   1   2     3857.57     4040.63    118.32 o
  -1   1   2     1383.51     1383.01     20.93 o
   0   1   2      233.54      237.55      5.32 o
   1   1   2     1373.63     1407.44     40.78 o
   2   1   2     3897.19     4010.92     87.87 o
   3   1   2       17.84       14.98      0.71 o
   4   1   2     1572.88     1543.88     27.61 o
   5   1   2     3677.79     3903.48     69.42 o
   6   1   2      303.77      313.41      7.62 o
   7   1   2      152.51      155.94      8.46 o
   8   1   2     1237.68     1210.84     22.04 o
   9   1   2      349.96      331.98      6.84 o
  10   1   2      300.63      262.41      6.87 o
  11   1   2       20.15       20.70      3.09 o
  12   1   2       12.01        8.29      1.49 o
  13   1   2        4.10        4.43      2.36 o
  14   1   2        7.98        7.93      2.65 o
 -14   2   2        1.43        0.95      1.81 o
 -13   2   2        2.53        1.40      2.01 o
 -12   2   2       50.82       54.04      3.25 o
 -11   2   2       96.81       93.32      3.73 o
 -10   2   2      909.52      934.15     21.45 o
  -9   2   2       15.00        9.65      6.16 o
  -8   2   2      348.85      320.11      8.09 o
  -7   2   2       41.18       41.14      5.71 o
  -6   2   2      521.10      522.68     11.94 o
  -5   2   2     3034.47     3158.80     69.48 o
  -4   2   2      133.01      145.88      3.73 o
  -3   2   2     6450.93     6606.32    206.82 o
  -1   2   2     2677.40     2813.39     60.35 o
   0   2   2      118.68      128.92      2.49 o
   1   2   2     2724.81     2731.91     48.44 o
   2   2   2     2858.36     2928.96     51.26 o
   3   2   2     6501.25     6703.83    117.25 o
   4   2   2      120.21      138.53      5.94 o
   5   2   2     3051.00     3197.96     98.01 o
   6   2   2      500.91      503.88     11.70 o
   7   2   2       43.48       42.01      2.47 o
   8   2   2      351.79      323.20     10.93 o
   9   2   2       14.81       12.51      4.15 o
  10   2   2      907.44      930.10     21.22 o
  11   2   2       96.43      100.92      5.17 o
  12   2   2       49.75       55.82      2.90 o
  14   2   2        1.59        0.46      2.33 o
 -13   3   2        1.61        4.02      1.74 o
 -12   3   2        2.62        3.59      1.60 o
 -11   3   2        1.34        2.46      1.38 o
 -10   3   2       39.02       49.03      5.97 o
  -9   3   2      120.09      122.56      4.18 o
  -8   3   2      125.49      122.10      3.90 o
  -7   3   2      305.04      300.60      7.59 o
  -6   3   2       27.20       26.83      1.72 o
  -5   3   2      349.93      359.87      8.50 o
  -4   3   2     4006.34     4238.29     92.77 o
  -3   3   2     2521.82     2583.12     80.49 o
  -2   3   2     6034.29     5742.91    253.07 o
  -1   3   2     1198.40     1162.49     20.49 o
   0   3   2      301.61      266.11      4.93 o
   1   3   2     1206.76     1155.97     17.51 o
   2   3   2     6007.86     6095.62    104.76 o
   3   3   2     2533.22     2602.63     45.58 o
   4   3   2     4023.95     4258.01     90.33 o
   5   3   2      343.35      355.24      8.32 o
   6   3   2       31.96       34.72      1.62 o
   7   3   2      311.70      309.92      7.36 o
   8   3   2      126.66      132.22      5.81 o
   9   3   2      117.88      122.85      5.32 o
  10   3   2       37.91       42.85      6.57 o
  11   3   2        1.32        0.97      1.30 o
  12   3   2        2.62        0.77      2.09 o
 -13   4   2       14.21       17.54      2.20 o
 -12   4   2        4.61        3.97      3.03 o
 -11   4   2        5.63        6.61      2.64 o
 -10   4   2       38.05       31.69      2.47 o
  -9   4   2      185.64      191.67      5.49 o
  -8   4   2       35.83       31.44      2.14 o
  -7   4   2      114.16      105.30      3.41 o
  -6   4   2      314.72      333.57      8.24 o
  -5   4   2      477.23      447.30     10.54 o
  -4   4   2     4110.39     4399.33     76.92 o
  -3   4   2     1353.76     1304.99     23.18 o
  -2   4   2      880.79      852.97     18.14 o
  -1   4   2      328.64      372.27      6.64 o
   0   4   2     2540.37     2661.44     56.74 o
   1   4   2      331.88      367.30      8.28 o
   2   4   2      915.50      873.15     18.72 o
   3   4   2     1339.89     1318.23     28.19 o
   4   4   2     4131.24     4372.38     76.79 o
   5   4   2      478.69      450.94      8.34 o
   6   4   2      325.61      341.64      6.50 o
   7   4   2      106.87      102.15      3.88 o
   8   4   2       37.52       36.44      3.31 o
   9   4   2      184.43      186.65      5.23 o
  10   4   2       38.10       34.11      2.48 o
  11   4   2        5.95        6.47      1.34 o
  12   4   2        4.83        3.79      1.50 o
 -13   5   2        7.37        7.53      3.38 o
 -12   5   2        7.21        9.10      1.87 o
 -11   5   2       11.59        9.80      1.66 o
 -10   5   2        2.34        0.48      1.35 o
  -9   5   2       43.44       49.65      2.73 o
  -8   5   2       77.10       72.91      3.19 o
  -7   5   2       51.80       44.00      3.14 o
  -6   5   2      424.08      394.88      7.51 o
  -5   5   2      726.43      746.76     13.37 o
  -4   5   2     1569.60     1521.35     27.06 o
  -3   5   2      163.51      157.03      3.13 o
  -2   5   2      498.82      489.83     10.30 o
  -1   5   2      901.15      903.86     13.82 o
   0   5   2     1151.57     1340.46     23.77 o
   1   5   2      894.73      898.93     16.14 o
   2   5   2      490.35      473.67      8.80 o
   3   5   2      158.62      151.18      3.21 o
   4   5   2     1568.36     1530.30     27.08 o
   5   5   2      713.38      724.36     13.35 o
   6   5   2      422.65      393.58      7.51 o
   7   5   2       49.87       50.99      3.24 o
   8   5   2       74.61       72.36      2.28 o
   9   5   2       41.17       48.19      2.31 o
  10   5   2        2.06        0.91      0.96 o
  11   5   2       11.13        8.98      1.24 o
  12   5   2        6.67        5.17      1.24 o
  13   5   2        7.40        8.80      2.46 o
 -13   6   2        1.60        0.44      1.82 o
 -12   6   2        9.64       10.01      1.98 o
 -11   6   2        3.87        6.44      1.80 o
 -10   6   2       29.96       40.04      2.69 o
  -9   6   2       12.30       11.39      1.59 o
  -8   6   2      133.40      136.76      3.43 o
  -7   6   2       34.96       31.96      1.63 o
  -6   6   2       24.07       21.02      1.20 o
  -5   6   2      920.92      908.46     16.43 o
  -4   6   2      309.60      296.00      5.70 o
  -3   6   2      451.91      438.23      9.18 o
  -2   6   2      130.03      140.83      3.35 o
  -1   6   2      131.90       93.92      1.82 o
   0   6   2       18.11       24.29      1.19 o
   1   6   2      122.15       81.53      2.17 o
   2   6   2      129.37      137.15      3.00 o
   3   6   2      453.67      441.93      8.21 o
   4   6   2      308.76      293.82      5.75 o
   5   6   2      933.26      908.02     16.44 o
   6   6   2       22.82       23.48      1.30 o
   7   6   2       35.76       32.07      1.67 o
   8   6   2      133.65      138.35      3.39 o
   9   6   2       12.44       10.50      1.15 o
  10   6   2       29.24       37.58      1.99 o
  11   6   2        4.03        3.81      1.17 o
  12   6   2        9.63        9.03      1.39 o
 -12   7   2        1.36       -0.54      1.77 o
 -11   7   2        0.42        0.46      1.62 o
 -10   7   2       45.40       46.41      2.97 o
  -9   7   2       89.48       96.33      3.84 o
  -8   7   2       12.09        8.59      1.49 o
  -7   7   2      187.32      171.68      5.07 o
  -6   7   2      104.07       99.32      7.59 o
  -5   7   2      349.43      339.37      6.65 o
  -4   7   2      603.63      586.58     25.85 o
  -3   7   2       90.54       87.86      2.62 o
  -2   7   2      260.50      251.09      5.61 o
  -1   7   2      373.87      453.00      7.35 o
   0   7   2      168.58      132.17      2.99 o
   1   7   2      378.64      469.74      8.65 o
   2   7   2      249.79      238.87      4.92 o
   3   7   2       97.29       96.63      2.41 o
   4   7   2      608.60      602.74     11.02 o
   5   7   2      348.26      338.29      6.69 o
   6   7   2      107.58       96.49      2.71 o
   7   7   2      191.04      170.85      3.92 o
   8   7   2       11.83       10.09      1.16 o
   9   7   2       89.34       91.25      3.03 o
  10   7   2       45.71       53.49      3.00 o
  11   7   2        0.42        0.73      1.15 o
  12   7   2        1.45       -1.67      2.23 o
 -12   8   2        3.33        2.84      1.86 o
 -11   8   2       38.56       47.03      3.37 o
 -10   8   2        0.71       -1.70      1.51 o
  -9   8   2        4.40        3.64      1.55 o
  -8   8   2       18.75       18.23      1.97 o
  -7   8   2       55.72       54.38      2.99 o
  -6   8   2       58.87       58.39      9.53 o
  -5   8   2      349.80      346.66      8.74 o
  -4   8   2     1443.12     1347.21     55.90 o
  -3   8   2       73.06       74.51      3.10 o
  -2   8   2     1543.38     1487.20     31.34 o
  -1   8   2      208.13      211.89      5.49 o
   0   8   2       42.80       58.83      3.55 o
   1   8   2      208.82      216.50      4.52 o
   2   8   2     1531.91     1491.23     26.63 o
   3   8   2       73.83       77.62      2.30 o
   4   8   2     1436.56     1390.53     24.53 o
   5   8   2      356.25      329.24      6.75 o
   6   8   2       60.18       62.38      2.92 o
   7   8   2       56.05       58.14      2.32 o
   8   8   2       19.36       19.26      1.43 o
   9   8   2        4.37        5.20      1.17 o
  10   8   2        0.72        0.78      1.40 o
  11   8   2       38.88       44.63      3.03 o
  12   8   2        3.28        3.59      2.41 o
 -11   9   2        3.59        4.77      2.04 o
 -10   9   2       17.69       16.24      2.15 o
  -9   9   2        7.44        8.65      1.85 o
  -8   9   2       18.33       15.20      1.95 o
  -7   9   2        4.31        3.47      1.65 o
  -6   9   2      125.86      137.78      9.32 o
  -5   9   2      328.39      329.06      8.66 o
  -4   9   2       30.84       26.17      2.95 o
  -3   9   2      845.86      816.46     41.10 o
  -2   9   2      256.25      246.48      5.92 o
  -1   9   2      325.55      306.87      7.73 o
   0   9   2      543.58      500.63      9.58 o
   1   9   2      317.79      327.70      6.48 o
   2   9   2      258.97      254.29      5.27 o
   3   9   2      835.37      821.96     15.13 o
   4   9   2       31.73       31.38      7.55 o
   5   9   2      329.42      328.79      6.74 o
   6   9   2      121.97      134.33      4.11 o
   7   9   2        4.99        1.12      1.13 o
   8   9   2       18.68       18.08      1.88 o
   9   9   2        7.45       11.50      1.76 o
  10   9   2       18.03       17.56      2.34 o
  11   9   2        3.52        5.40      2.45 o
 -10  10   2       19.87       28.24      3.13 o
  -9  10   2        0.94       -0.37      1.82 o
  -8  10   2       41.63       41.44      5.56 o
  -7  10   2        0.62       -0.50      1.61 o
  -6  10   2       51.74       61.86      3.27 o
  -5  10   2      475.46      494.01     16.81 o
  -4  10   2      174.31      160.07      5.21 o
  -3  10   2      226.49      221.94      6.30 o
  -2  10   2      187.32      171.58      5.27 o
  -1  10   2      695.30      686.97     12.85 o
   0  10   2       28.79       33.11      1.96 o
   1  10   2      697.78      673.53     12.77 o
   2  10   2      184.10      160.86      8.52 o
   3  10   2      226.40      216.65      6.62 o
   4  10   2      178.47      165.19      8.22 o
   5  10   2      474.52      494.67      9.67 o
   6  10   2       53.73       67.33      2.66 o
   7  10   2        0.86       -0.36      1.55 o
   8  10   2       41.23       47.41      3.15 o
   9  10   2        0.93        3.78      1.75 o
  10  10   2       20.43       27.97      2.49 o
  -9  11   2       27.32       29.89      2.73 o
  -8  11   2       10.57        9.85      2.06 o
  -7  11   2       27.76       23.54      2.37 o
  -6  11   2       40.77       46.25      3.09 o
  -5  11   2      244.86      245.71      7.17 o
  -4  11   2       49.32       48.76      3.15 o
  -3  11   2      279.42      269.48      7.62 o
  -2  11   2       75.67       61.92      3.77 o
  -1  11   2      162.61      151.00      3.91 o
   0  11   2      268.16      251.55      5.57 o
   1  11   2      164.55      149.13      5.19 o
   2  11   2       77.03       68.83      3.10 o
   3  11   2      282.61      279.09      5.95 o
   4  11   2       49.23       53.81      2.36 o
   5  11   2      245.42      252.00      7.15 o
   6  11   2       40.30       47.18      4.29 o
   7  11   2       27.07       25.90      2.34 o
   8  11   2       10.81       15.38      2.15 o
   9  11   2       27.84       31.30      3.16 o
  -8  12   2        4.40        9.01      2.31 o
  -7  12   2       96.86       93.66      4.35 o
  -6  12   2       11.43       10.73      2.02 o
  -5  12   2       55.28       52.19      3.21 o
  -4  12   2       32.13       29.57      2.45 o
  -3  12   2       21.31       15.13      2.02 o
  -2  12   2      173.53      161.61      5.46 o
  -1  12   2       62.43       55.66      5.40 o
   0  12   2      142.87      138.41      3.76 o
   1  12   2       62.30       62.41      5.45 o
   2  12   2      175.92      169.77      4.27 o
   3  12   2       21.08       15.76      6.05 o
   4  12   2       32.43       29.86      2.49 o
   5  12   2       55.72       54.83      4.69 o
   6  12   2       11.18       12.66      2.16 o
   7  12   2       97.42       95.57      5.03 o
   8  12   2        4.61       10.14      2.17 o
  -7  13   2        2.08        0.40      2.00 o
  -6  13   2       17.68       20.40      2.49 o
  -5  13   2        7.98        4.84      1.97 o
  -4  13   2        7.23        4.04      1.84 o
  -3  13   2        4.53        4.80      1.94 o
  -2  13   2       24.26       23.32      2.39 o
  -1  13   2       71.17       72.17      4.40 o
   0  13   2       19.22       17.79      1.62 o
   1  13   2       71.91       76.23      3.95 o
   2  13   2       24.61       25.57      2.40 o
   3  13   2        4.19        3.02      1.78 o
   4  13   2        7.37        4.53      1.86 o
   5  13   2        7.51        6.67      1.97 o
   6  13   2       18.04       17.29      2.37 o
   7  13   2        2.11        1.30      3.06 o
  -5  14   2        2.30        1.23      2.00 o
  -4  14   2        0.51       -1.61      1.84 o
  -3  14   2       49.96       49.81      3.52 o
  -2  14   2        0.54        1.45      4.02 o
  -1  14   2       39.57       29.96      2.66 o
   0  14   2       10.73       12.14      2.11 o
   1  14   2       39.45       33.64      2.76 o
   2  14   2        0.54        1.14      2.01 o
   3  14   2       50.74       58.05      3.60 o
   4  14   2        0.59       -0.21      1.97 o
   5  14   2        2.30        1.89      2.10 o
  -1  15   2       13.79       14.31      2.47 o
   0  15   2        1.56        2.47      2.06 o
   1  15   2       13.71       12.12      2.47 o
   1   0   3        3.32        1.51      0.85 o
   2   0   3    11653.25    11919.88    254.11 o
   3   0   3        0.25        2.51      0.44 o
   4   0   3      296.41      250.96      9.78 o
   5   0   3      291.80      359.99      8.32 o
   6   0   3       81.83       77.89      2.52 o
   7   0   3     2166.88     2237.73     40.17 o
   8   0   3      375.37      378.25      7.39 o
   9   0   3      670.61      641.61     14.90 o
  10   0   3       11.63       12.10      1.57 o
  11   0   3       24.16       25.92      2.54 o
  12   0   3       14.21       14.01      1.92 o
  13   0   3        0.38        1.38      2.30 o
  14   0   3       19.01       19.44      3.30 o
 -14   1   3        7.83        9.85      2.15 o
 -13   1   3       14.88       12.47      2.09 o
 -12   1   3       11.88       12.19      1.93 o
 -11   1   3        1.68        0.27      1.04 o
 -10   1   3       99.93      105.81      4.72 o
  -9   1   3       15.22       18.14      2.28 o
  -8   1   3       12.63       12.09      2.25 o
  -7   1   3      100.73       89.97     13.32 o
  -6   1   3      679.67      722.40     24.09 o
  -5   1   3      302.67      317.51     10.92 o
  -4   1   3     1569.03     1454.50     47.29 o
  -2   1   3      748.60      770.39     13.47 o
   0   1   3     6668.04     6797.71    102.58 o
   1   1   3    40916.81    28251.97    828.88 o
   2   1   3      727.92      736.43     17.51 o
   4   1   3     1581.22     1539.79     50.30 o
   5   1   3      304.37      322.97      6.10 o
   6   1   3      699.23      762.88     16.91 o
   7   1   3      102.09       91.25      6.61 o
   8   1   3       13.32       12.57      1.56 o
   9   1   3       15.23       14.28      3.31 o
  10   1   3      100.55      102.38      3.54 o
  11   1   3        1.75        0.52      1.63 o
  13   1   3       14.59       14.11      2.82 o
  14   1   3        7.73        6.74      2.75 o
 -13   2   3        1.27        3.82      1.75 o
 -12   2   3        2.45        3.29      1.66 o
 -11   2   3       14.09       19.30      1.91 o
 -10   2   3      125.48      116.88      4.19 o
  -9   2   3       80.29       75.39      7.17 o
  -8   2   3       51.93       43.41      2.72 o
  -7   2   3      357.18      359.32      8.86 o
  -6   2   3      249.78      265.74      6.71 o
  -5   2   3      970.15     1062.84     24.16 o
  -4   2   3     3673.56     3471.57    271.95 o
  -2   2   3     1379.64     1340.73    187.70 o
  -1   2   3    23774.76    23237.45    667.76 o
   0   2   3      162.52      152.92      3.68 o
   1   2   3    23718.12    20979.46    941.84 o
   2   2   3     1380.53     1417.31     24.28 o
   3   2   3      100.62       99.19      2.04 o
   4   2   3     3677.02     3939.44     80.55 o
   5   2   3     1005.68     1099.39     23.88 o
   6   2   3      259.63      280.47      9.13 o
   7   2   3      364.33      367.50      8.52 o
   8   2   3       51.03       45.67      6.63 o
   9   2   3       79.87       74.73      6.95 o
  10   2   3      128.45      118.54      3.83 o
  11   2   3       14.61       18.40      1.57 o
 -13   3   3       10.37       14.53      2.07 o
 -12   3   3       45.83       47.89      3.13 o
 -11   3   3       22.88       21.83      1.93 o
 -10   3   3       50.67       52.37      5.32 o
  -9   3   3        3.14        1.00      3.27 o
  -8   3   3      254.44      244.69      6.57 o
  -7   3   3       41.60       44.73      2.24 o
  -6   3   3       22.57       18.51      1.32 o
  -5   3   3      186.57      214.68      5.60 o
  -4   3   3      460.49      388.28     15.47 o
  -2   3   3      362.17      446.12     13.36 o
  -1   3   3      552.71      505.06     11.08 o
   0   3   3      180.59      163.15      3.17 o
   1   3   3      533.30      481.88      8.85 o
   2   3   3      368.44      401.37      7.48 o
   3   3   3     2500.24     2430.83     42.69 o
   4   3   3      457.81      409.68      7.39 o
   5   3   3      189.41      226.66      8.10 o
   6   3   3       22.90       23.98      1.39 o
   7   3   3       42.40       46.02      4.05 o
   8   3   3      257.02      249.34      6.18 o
   9   3   3        2.43        3.64      1.55 o
  10   3   3       50.58       48.38      2.54 o
  11   3   3       21.46       22.65      1.70 o
 -13   4   3       51.56       64.34      4.82 o
 -12   4   3        5.97        9.07      1.88 o
 -11   4   3        8.89        7.35      1.71 o
 -10   4   3        9.22        4.88      2.44 o
  -9   4   3      227.14      214.33      6.14 o
  -8   4   3        5.62        3.77      1.31 o
  -7   4   3      147.25      136.81      4.21 o
  -6   4   3       83.73       79.81      2.85 o
  -5   4   3      625.39      695.61     15.81 o
  -4   4   3     1910.09     1739.59    107.68 o
  -3   4   3       84.46       62.95      3.02 o
  -2   4   3     1951.50     1993.44     34.48 o
  -1   4   3      497.22      543.72     11.91 o
   0   4   3     1281.50     1389.65     29.85 o
   1   4   3      499.08      534.90     11.86 o
   2   4   3     1913.47     1893.12     41.75 o
   3   4   3       76.34       78.50      2.19 o
   4   4   3     1924.79     1840.66     31.93 o
   5   4   3      625.41      689.37     12.53 o
   6   4   3       82.58       79.98      2.04 o
   7   4   3      150.82      144.50      3.21 o
   8   4   3        5.10       10.79      4.15 o
   9   4   3      227.06      220.38      7.23 o
  10   4   3        9.19        5.05      1.56 o
  11   4   3        9.55        9.76      1.43 o
 -13   5   3        4.85        3.48      1.96 o
 -12   5   3       14.38       12.70      2.04 o
 -11   5   3       27.78       28.97      5.85 o
 -10   5   3        0.00       -0.10      1.62 o
  -9   5   3       30.84       34.09      2.54 o
  -8   5   3      297.08      274.79      7.30 o
  -7   5   3       92.19       87.43      4.64 o
  -6   5   3      125.34      129.94      4.22 o
  -5   5   3      344.44      364.38      6.86 o
  -4   5   3       17.49       20.13      1.04 o
  -3   5   3      214.20      247.62      5.35 o
  -2   5   3      775.66      757.15     13.73 o
  -1   5   3     2518.42     2566.61     44.32 o
   0   5   3      219.10      203.36      4.05 o
   1   5   3     2488.57     2467.08     44.25 o
   2   5   3      798.49      758.59     13.64 o
   3   5   3      210.89      230.14      4.63 o
   4   5   3       17.54       21.03      1.16 o
   5   5   3      344.19      359.51      6.88 o
   6   5   3      129.36      137.89      3.06 o
   7   5   3       86.65       81.60      2.33 o
   8   5   3      297.09      278.66      5.65 o
   9   5   3       32.39       33.18      1.74 o
  10   5   3        0.01       -0.06      0.90 o
  11   5   3       28.62       28.01      3.06 o
  12   5   3       14.48       10.29      2.34 o
  13   5   3        4.92        4.24      2.41 o
 -12   6   3       12.65       13.90      2.21 o
 -11   6   3        6.13        5.95      1.80 o
 -10   6   3      162.58      174.80      5.60 o
  -9   6   3        3.87        2.10      1.52 o
  -8   6   3       31.76       33.77      2.31 o
  -7   6   3       29.31       23.28      1.34 o
  -6   6   3      259.38      269.92      6.65 o
  -5   6   3      232.65      234.06      5.50 o
  -4   6   3      162.40      158.12      3.92 o
  -3   6   3      449.18      448.97      9.59 o
  -2   6   3       68.11       80.16      2.13 o
  -1   6   3     1346.29     1406.38     25.06 o
   0   6   3      610.83      585.65     10.76 o
   1   6   3     1361.24     1408.42     25.02 o
   2   6   3       68.66       78.69      2.44 o
   3   6   3      448.40      437.54      8.26 o
   4   6   3      166.56      160.53      3.89 o
   5   6   3      225.94      225.33      4.68 o
   6   6   3      260.08      264.22      5.39 o
   7   6   3       30.77       24.42      1.31 o
   8   6   3       32.05       31.39      1.78 o
   9   6   3        3.92        2.41      0.97 o
  10   6   3      162.64      178.89      4.25 o
  11   6   3        6.10        6.76      1.21 o
  12   6   3       12.49       12.61      2.45 o
 -12   7   3        9.78       10.35      2.19 o
 -11   7   3       23.47       25.30      2.46 o
 -10   7   3       70.20       69.38      3.51 o
  -9   7   3       29.52       29.12      2.26 o
  -8   7   3       28.72       33.75      2.61 o
  -7   7   3        3.31        1.21      3.79 o
  -6   7   3      103.74       97.02      6.09 o
  -5   7   3      445.11      475.53     15.86 o
  -4   7   3      374.13      353.11     10.62 o
  -3   7   3       64.96       67.01      2.15 o
  -2   7   3       53.13       50.15      2.03 o
  -1   7   3      803.58      750.47     13.60 o
   0   7   3       94.14       95.72      2.47 o
   1   7   3      805.61      732.17     13.53 o
   2   7   3       51.33       47.59      1.72 o
   3   7   3       62.21       62.69      1.98 o
   4   7   3      374.24      349.24      6.82 o
   5   7   3      449.42      455.54      8.76 o
   6   7   3      105.99      102.08      2.74 o
   7   7   3        2.57        0.40      1.29 o
   8   7   3       29.60       35.03      1.88 o
   9   7   3       29.50       33.04      1.92 o
  10   7   3       70.25       72.53      2.64 o
  11   7   3       23.35       28.75      2.16 o
  12   7   3        9.68        7.52      2.51 o
 -11   8   3       27.48       20.56      2.45 o
 -10   8   3       15.75        9.69      1.92 o
  -9   8   3      124.71      133.50      6.22 o
  -8   8   3       12.32        9.05      1.77 o
  -7   8   3      219.67      219.53      7.73 o
  -6   8   3        5.66        5.75      1.84 o
  -5   8   3      419.23      436.68     10.62 o
  -4   8   3       30.37       28.04      2.95 o
  -3   8   3      258.74      266.13      9.15 o
  -2   8   3      492.10      453.73     42.27 o
  -1   8   3      110.37      101.38      3.49 o
   0   8   3      525.67      526.49      9.91 o
   1   8   3      112.44      102.91      2.70 o
   2   8   3      493.46      493.48      9.05 o
   3   8   3      263.74      257.02      5.34 o
   4   8   3       29.52       36.34      2.28 o
   5   8   3      417.68      421.08      8.30 o
   6   8   3        6.27        8.48      1.11 o
   7   8   3      220.26      213.01      4.78 o
   8   8   3       12.42       12.76      1.61 o
   9   8   3      125.60      141.26      3.67 o
  10   8   3       15.57       13.50      1.71 o
  11   8   3       27.12       24.74      3.08 o
 -11   9   3       11.86       12.30      2.22 o
 -10   9   3       46.23       50.85      3.42 o
  -9   9   3       36.00       37.35      2.80 o
  -8   9   3      135.85      127.18      8.02 o
  -7   9   3        7.92        4.68      1.59 o
  -6   9   3      121.59      118.37      8.08 o
  -5   9   3       86.06       84.63      6.39 o
  -4   9   3      697.14      719.50     16.95 o
  -3   9   3      243.95      250.02      6.83 o
  -2   9   3      118.73      115.95      5.95 o
  -1   9   3       32.04       24.83      1.40 o
   0   9   3        5.47        4.07      1.72 o
   1   9   3       32.28       26.40      1.55 o
   2   9   3      119.14      117.45      7.79 o
   3   9   3      247.65      248.92      5.35 o
   4   9   3      701.97      720.66     13.45 o
   5   9   3       91.33       93.16      2.90 o
   6   9   3      121.24      118.44      3.29 o
   7   9   3        7.78        8.27      1.24 o
   8   9   3      136.29      130.72      3.54 o
   9   9   3       36.34       43.83      5.73 o
  10   9   3       46.39       58.68      4.40 o
  11   9   3       12.06       16.05      2.90 o
 -10  10   3       50.97       66.00      5.56 o
  -9  10   3       13.38       10.40      2.15 o
  -8  10   3        4.14        4.67      1.82 o
  -7  10   3       43.38       55.96      3.46 o
  -6  10   3      357.27      387.23      9.98 o
  -5  10   3        1.65        3.46      1.72 o
  -4  10   3      408.55      433.22     11.08 o
  -3  10   3      117.32      113.74      4.30 o
  -2  10   3      130.41      127.71      5.17 o
  -1  10   3       89.69       86.58      2.68 o
   0  10   3       45.41       45.35      4.62 o
   1  10   3       91.16       87.88      6.71 o
   2  10   3      129.23      125.85      4.39 o
   3  10   3      116.50      114.33      4.57 o
   4  10   3      408.57      445.04      8.74 o
   5  10   3        1.15        2.20      1.19 o
   6  10   3      355.33      375.45      7.74 o
   7  10   3       43.58       55.59      2.47 o
   8  10   3        4.22        3.06      1.62 o
   9  10   3       13.66       10.77      1.89 o
  10  10   3       50.73       70.27      6.20 o
  -9  11   3        4.71        7.22      2.24 o
  -8  11   3       49.09       62.46      6.19 o
  -7  11   3       42.19       42.08      4.68 o
  -6  11   3       52.51       59.04      3.58 o
  -5  11   3       25.98       28.61      2.45 o
  -4  11   3       37.57       29.52      2.46 o
  -3  11   3       11.57       10.92      1.83 o
  -2  11   3       39.06       41.10      2.32 o
  -1  11   3      180.60      187.88      4.56 o
   0  11   3       53.37       55.35      3.79 o
   1  11   3      179.69      193.68      4.55 o
   2  11   3       37.92       33.60      1.96 o
   3  11   3       12.12       11.35      1.39 o
   4  11   3       37.53       35.79      2.59 o
   5  11   3       25.85       30.97      1.97 o
   6  11   3       53.10       53.43      3.55 o
   7  11   3       43.35       52.32      3.30 o
   8  11   3       48.40       59.73      6.64 o
   9  11   3        4.71        5.60      1.97 o
  -8  12   3       32.41       39.53      8.99 o
  -7  12   3      108.86      114.23      4.77 o
  -6  12   3       27.55       26.10      2.52 o
  -5  12   3        1.87        0.46      3.02 o
  -4  12   3       27.21       26.07      2.35 o
  -3  12   3       11.68       11.17      1.99 o
  -2  12   3      174.15      184.90      8.11 o
  -1  12   3        0.33       -0.60      1.50 o
   0  12   3        0.02       -0.11      1.15 o
   1  12   3        0.31       -1.68      1.12 o
   2  12   3      174.10      182.17      4.51 o
   3  12   3       11.29       10.29      1.45 o
   4  12   3       27.09       27.02      2.41 o
   5  12   3        1.93        0.11      1.60 o
   6  12   3       27.55       26.88      2.48 o
   7  12   3      106.63      117.14      4.71 o
   8  12   3       32.31       43.47      3.23 o
  -6  13   3        5.96        7.33      2.12 o
  -5  13   3        4.33        2.37      2.01 o
  -4  13   3       71.06       80.10      4.07 o
  -3  13   3       27.64       29.02      2.57 o
  -2  13   3        2.86        1.33      2.51 o
  -1  13   3       78.37       78.93      2.95 o
   0  13   3       77.08       77.43      4.47 o
   1  13   3       79.37       80.91      2.98 o
   2  13   3        2.86        2.34      1.78 o
   3  13   3       27.58       23.74      2.72 o
   4  13   3       72.89       83.84      4.09 o
   5  13   3        4.31        5.29      1.92 o
   6  13   3        6.11        8.23      2.17 o
  -4  14   3       19.13       15.46      2.46 o
  -3  14   3       12.09        9.98      2.21 o
  -2  14   3        6.22        4.03      2.05 o
  -1  14   3       90.08       92.94      4.20 o
   0  14   3        0.57        1.20      1.86 o
   1  14   3       89.77       98.74      4.39 o
   2  14   3        6.20        6.58      2.03 o
   3  14   3       12.65       15.57      2.47 o
   4  14   3       18.66       19.06      2.40 o
   0   0   4    21404.33    20854.57    612.32 o
   1   0   4     1359.88     1539.16     26.75 o
   2   0   4      961.50     1030.22     22.14 o
   4   0   4      519.42      526.42     16.40 o
   5   0   4        0.35        0.03      1.33 o
   6   0   4      339.02      332.11      7.82 o
   7   0   4      823.21      794.88     25.74 o
   8   0   4       71.57       63.46      3.84 o
   9   0   4       53.17       68.09      3.07 o
  10   0   4        0.04        0.13      2.61 o
  11   0   4        7.39        8.04      1.72 o
  12   0   4        1.79        0.59      2.20 o
  13   0   4       44.22       46.16      4.56 o
 -13   1   4        1.24        0.15      1.88 o
 -12   1   4       18.63       16.10      2.07 o
 -11   1   4       50.18       55.67      2.95 o
 -10   1   4       43.02       45.73      2.16 o
  -9   1   4       59.51       79.84      4.68 o
  -8   1   4      695.55      688.51     16.10 o
  -7   1   4      253.77      237.88      6.13 o
  -6   1   4      233.11      238.91      8.75 o
  -5   1   4      466.08      410.86     14.12 o
  -3   1   4      246.88      150.02      5.05 o
  -2   1   4      498.50      493.05      9.06 o
  -1   1   4     9491.22    10329.75    153.12 o
   0   1   4      507.52      549.39      8.41 o
   1   1   4     9494.58     9966.38    152.66 o
   2   1   4      506.70      513.71     10.93 o
   4   1   4      114.11       78.74      1.99 o
   5   1   4      456.38      434.68     16.53 o
   6   1   4      226.78      239.78      4.75 o
   7   1   4      248.29      226.59     10.03 o
   8   1   4      698.10      693.08     12.88 o
   9   1   4       63.77       67.24      3.17 o
  10   1   4       42.17       41.53      2.71 o
  13   1   4        1.28        0.88      2.25 o
 -13   2   4       11.54        8.28      1.98 o
 -12   2   4        8.51       10.56      1.86 o
 -11   2   4       15.78       15.70      1.88 o
 -10   2   4      354.86      358.26     12.14 o
  -9   2   4        9.02        7.00      2.68 o
  -8   2   4      157.00      155.74      9.18 o
  -7   2   4       19.31       16.39      1.44 o
  -6   2   4      949.60      945.08     21.38 o
  -5   2   4      854.81      887.25     30.26 o
  -3   2   4      257.46      217.66      8.42 o
  -2   2   4      794.05      873.52     27.02 o
  -1   2   4     4193.80     4312.72     94.40 o
   0   2   4      297.68      268.82      4.90 o
   1   2   4     4226.93     4326.16     75.76 o
   2   2   4      799.31      851.66     18.88 o
   3   2   4      270.46      242.02      4.31 o
   4   2   4     1201.31     1236.81     21.86 o
   5   2   4      866.90      985.89     21.06 o
   6   2   4      948.27      945.46     29.65 o
   7   2   4       20.04       15.89      1.48 o
   8   2   4      156.38      154.35      4.19 o
   9   2   4        8.86        8.51      1.71 o
  10   2   4      352.86      351.53     12.17 o
 -13   3   4        0.40        0.73      1.81 o
 -12   3   4       34.16       32.55      3.46 o
 -11   3   4       46.59       51.74      3.19 o
 -10   3   4       10.34       13.65      1.99 o
  -9   3   4       24.37       32.39      2.40 o
  -8   3   4       64.45       62.79      2.85 o
  -7   3   4      253.85      234.63      6.23 o
  -6   3   4      297.15      300.42      7.37 o
  -5   3   4     1652.44     1717.65     55.21 o
  -3   3   4      777.33      845.10     15.16 o
  -2   3   4     1243.84     1237.46    118.67 o
  -1   3   4      392.60      379.29     12.41 o
   0   3   4      138.60      135.31      3.37 o
   1   3   4      409.66      385.35      7.01 o
   2   3   4     1211.88     1295.51     22.41 o
   3   3   4      795.72      840.60     15.02 o
   4   3   4      471.32      486.57      8.86 o
   5   3   4     1649.36     1785.30     37.88 o
   6   3   4      289.99      295.06      5.92 o
   7   3   4      255.65      242.90      5.85 o
   8   3   4       61.53       61.77      5.99 o
   9   3   4       26.50       36.29      3.92 o
  10   3   4       10.82       16.08      1.99 o
 -13   4   4       27.66       37.99      2.89 o
 -12   4   4       25.05       27.13      2.40 o
 -11   4   4        9.64       14.91      2.02 o
 -10   4   4       14.92       10.75      1.79 o
  -9   4   4      144.78      141.08      4.57 o
  -8   4   4       70.05       71.80      4.66 o
  -7   4   4      217.14      203.45      5.55 o
  -6   4   4       94.39       96.21      9.34 o
  -5   4   4      291.40      308.10     10.60 o
  -4   4   4      317.89      248.77      9.99 o
  -3   4   4      115.55      122.08      3.32 o
  -2   4   4     1490.58     1595.59     35.71 o
  -1   4   4      204.90      229.58      4.54 o
   0   4   4      403.61      533.63     11.81 o
   1   4   4      205.86      237.25      5.48 o
   2   4   4     1549.48     1639.47     34.76 o
   3   4   4      109.13      109.74      3.05 o
   4   4   4      313.88      317.61      6.88 o
   5   4   4      282.12      302.44      5.81 o
   6   4   4       99.93      113.47      2.51 o
   7   4   4      211.99      193.40      4.12 o
   8   4   4       69.38       71.83      3.58 o
   9   4   4      142.90      132.93      3.30 o
  10   4   4       14.66       11.50      1.46 o
  11   4   4        9.42       12.61      2.42 o
  12   4   4       24.97       25.50      3.06 o
  13   4   4       27.86       29.49      3.45 o
 -13   5   4        8.61       13.27      2.16 o
 -12   5   4       34.69       38.21      3.76 o
 -11   5   4       18.44       16.35      2.04 o
 -10   5   4        2.09        1.34      1.48 o
  -9   5   4       33.57       40.65      3.88 o
  -8   5   4      105.28      100.48      3.64 o
  -7   5   4       79.57       64.89      3.18 o
  -6   5   4       67.08       81.24      4.17 o
  -5   5   4        9.89        9.48      0.73 o
  -4   5   4      178.56      152.05     14.63 o
  -3   5   4      533.54      559.45     10.14 o
  -2   5   4      447.49      481.33      8.84 o
  -1   5   4     1628.47     1762.44     31.24 o
   0   5   4     2977.45     2881.73     50.67 o
   1   5   4     1659.30     1766.80     31.20 o
   2   5   4      440.45      467.66      8.75 o
   3   5   4      524.75      531.85      9.98 o
   4   5   4      185.93      167.94      3.37 o
   5   5   4       12.01       13.38      0.85 o
   6   5   4       70.59       79.09      2.14 o
   7   5   4       76.67       62.27      2.02 o
   8   5   4      107.52      101.65      2.73 o
   9   5   4       33.67       41.31      1.86 o
  10   5   4        1.70        1.81      1.19 o
  11   5   4       17.84       16.22      2.55 o
  12   5   4       34.61       40.53      3.98 o
  13   5   4        8.47        8.91      2.70 o
 -12   6   4       42.88       45.85      3.29 o
 -11   6   4        3.86        2.55      3.73 o
 -10   6   4       16.14       17.54      2.02 o
  -9   6   4       82.13       69.60      4.18 o
  -8   6   4       96.27      102.43      3.76 o
  -7   6   4       20.94       23.25      1.89 o
  -6   6   4      246.37      235.61     26.86 o
  -5   6   4      309.95      297.24      9.10 o
  -3   6   4      119.88      107.32      2.99 o
  -2   6   4       40.66       39.21      1.63 o
  -1   6   4     2145.10     2253.68     39.64 o
   0   6   4      158.26      186.18      3.91 o
   1   6   4     2122.78     2232.34     39.58 o
   2   6   4       41.20       38.20      1.41 o
   3   6   4      125.16      108.67      2.54 o
   4   6   4        9.11       10.33      1.73 o
   5   6   4      306.97      301.99      6.10 o
   6   6   4      245.53      246.77      4.97 o
   7   6   4       21.39       23.17      1.30 o
   8   6   4       93.77       99.48      2.76 o
   9   6   4       80.93       75.90      2.43 o
  10   6   4       16.68       18.50      1.70 o
  11   6   4        3.71        5.06      2.20 o
  12   6   4       42.61       42.35      4.10 o
 -12   7   4        7.11        6.22      2.12 o
 -11   7   4       22.51       19.24      2.29 o
 -10   7   4       11.77       20.06      2.23 o
  -9   7   4       39.95       43.15      3.12 o
  -8   7   4        0.79        0.57      1.45 o
  -7   7   4       55.96       47.97      2.88 o
  -6   7   4      188.97      195.10      6.72 o
  -3   7   4      561.28      536.33     12.36 o
  -2   7   4      375.54      382.92      7.36 o
  -1   7   4       39.00       38.99      1.71 o
   0   7   4      963.09      959.40     17.37 o
   1   7   4       44.05       46.12      2.52 o
   2   7   4      370.30      373.49      7.25 o
   3   7   4      568.80      540.73     10.06 o
   5   7   4      283.87      276.87      5.61 o
   6   7   4      183.38      184.21      4.17 o
   7   7   4       57.18       53.64      2.10 o
   8   7   4        0.87        1.99      0.98 o
   9   7   4       40.37       46.62      2.19 o
  10   7   4       12.23       20.64      1.87 o
  11   7   4       22.25       25.39      3.03 o
  12   7   4        7.29        7.78      2.55 o
 -11   8   4       28.03       24.28      2.54 o
 -10   8   4        1.22        2.63      1.82 o
  -9   8   4       18.29       18.59      2.05 o
  -8   8   4       72.84       61.17      3.46 o
  -7   8   4       16.75       19.23      2.02 o
  -6   8   4      174.39      162.47      5.32 o
  -5   8   4      362.58      375.54     11.45 o
  -4   8   4      692.00      606.29     21.50 o
  -3   8   4       29.90       33.70      2.16 o
  -2   8   4      597.01      650.01     12.17 o
  -1   8   4       93.21       88.08      2.47 o
   0   8   4       30.35       31.55      2.42 o
   1   8   4       91.95       91.34      4.70 o
   2   8   4      600.05      650.75     12.10 o
   3   8   4       29.43       30.36      2.95 o
   4   8   4      686.77      662.31     12.10 o
   5   8   4      365.64      358.63      7.25 o
   6   8   4      171.05      158.38      3.81 o
   7   8   4       16.84       22.71      1.43 o
   8   8   4       70.90       62.01      2.35 o
   9   8   4       18.52       20.31      1.95 o
  10   8   4        1.25        3.36      1.49 o
  11   8   4       28.28       29.32      3.21 o
 -11   9   4        0.46        0.14      2.04 o
 -10   9   4       22.76       22.19      2.50 o
  -9   9   4        1.13        3.65      4.73 o
  -8   9   4        2.80        1.74      1.69 o
  -7   9   4       34.78       33.70      4.01 o
  -6   9   4       63.13       72.74      3.47 o
  -5   9   4      234.95      236.09      6.69 o
  -4   9   4      224.15      216.69      6.26 o
  -3   9   4      589.70      570.28     10.99 o
  -2   9   4       21.32       18.56      1.37 o
  -1   9   4       73.41       78.73      2.49 o
   0   9   4      381.13      381.26      7.53 o
   1   9   4       78.92       81.47      2.41 o
   2   9   4       20.84       19.83      1.97 o
   3   9   4      593.72      577.35     10.91 o
   4   9   4      220.11      205.69      4.71 o
   5   9   4      233.80      241.05      5.24 o
   6   9   4       64.42       70.34      2.55 o
   7   9   4       35.36       35.05      2.04 o
   8   9   4        2.94        1.28      1.16 o
   9   9   4        1.17        2.50      1.31 o
  10   9   4       22.62       23.58      3.14 o
 -10  10   4       10.12       12.55      3.52 o
  -9  10   4        2.70        6.00      2.01 o
  -8  10   4       68.91       80.78      3.89 o
  -7  10   4       32.91       38.09      2.99 o
  -6  10   4      111.17      125.30      4.64 o
  -5  10   4      356.94      355.15      9.32 o
  -4  10   4       11.68       10.31      2.76 o
  -3  10   4       73.07       65.11      2.54 o
  -2  10   4       36.03       30.79      1.80 o
  -1  10   4      324.42      334.53      6.88 o
   0  10   4        0.01       -0.66      1.04 o
   1  10   4      321.34      331.18      6.81 o
   2  10   4       37.92       31.16      1.94 o
   3  10   4       73.56       65.59      4.15 o
   4  10   4       10.84       11.28      1.33 o
   5  10   4      351.12      350.60      7.25 o
   6  10   4      111.76      115.14      3.41 o
   7  10   4       31.76       33.93      3.20 o
   8  10   4       69.32       79.20      2.89 o
   9  10   4        2.73        4.96      1.78 o
  10  10   4       10.42       13.74      2.85 o
  -9  11   4       32.75       34.75      3.43 o
  -8  11   4       30.71       28.78      3.95 o
  -7  11   4       32.14       32.33      2.68 o
  -6  11   4       36.84       41.45      4.66 o
  -5  11   4       82.63       91.03      4.06 o
  -4  11   4       41.16       46.30      2.92 o
  -3  11   4      155.54      152.31      5.10 o
  -2  11   4       14.68       10.56      1.39 o
  -1  11   4       84.72       77.93      2.76 o
   0  11   4      149.44      156.46      4.04 o
   1  11   4       83.48       77.23      2.72 o
   2  11   4       15.53       11.53      1.35 o
   3  11   4      150.05      144.41      3.82 o
   4  11   4       41.34       46.57      2.29 o
   5  11   4       83.21       85.71      3.57 o
   6  11   4       36.82       46.26      2.43 o
   7  11   4       32.91       31.79      2.42 o
   8  11   4       31.00       32.94      2.49 o
   9  11   4       32.14       34.96      2.62 o
  -8  12   4       13.16       18.02      5.52 o
  -7  12   4       46.85       50.99      3.37 o
  -6  12   4        4.73        4.10      1.85 o
  -5  12   4        9.74        7.49      1.98 o
  -4  12   4       34.87       32.07      2.52 o
  -3  12   4       30.39       26.01      2.35 o
  -2  12   4       99.14       95.14      4.46 o
  -1  12   4        2.32        2.77      1.96 o
   0  12   4      102.29       89.06      3.02 o
   1  12   4        2.44        2.20      1.28 o
   2  12   4       99.80       99.53      3.15 o
   3  12   4       30.32       28.01      1.89 o
   4  12   4       34.73       33.51      1.94 o
   5  12   4        9.50        6.52      1.87 o
   6  12   4        5.04        4.08      1.86 o
   7  12   4       47.23       48.92      3.46 o
   8  12   4       13.24       15.82      2.29 o
  -6  13   4       10.32       11.58      3.26 o
  -5  13   4       14.20       14.60      2.31 o
  -4  13   4        4.61        5.10      1.96 o
  -3  13   4        9.62        6.52      1.96 o
  -2  13   4       56.99       53.87      3.23 o
  -1  13   4       41.74       38.48      2.94 o
   0  13   4       12.67       11.65      1.54 o
   1  13   4       39.39       38.05      4.25 o
   2  13   4       55.86       51.89      2.62 o
   3  13   4        9.97        8.14      4.00 o
   4  13   4        4.71        6.85      1.90 o
   5  13   4       13.54       13.31      2.22 o
   6  13   4       10.07        9.90      2.21 o
  -4  14   4       13.77       15.48      2.34 o
  -3  14   4        0.04       -0.79      1.92 o
  -2  14   4        2.70        1.47      2.01 o
  -1  14   4       24.11       27.79      2.05 o
   0  14   4        0.05       -2.05      1.37 o
   1  14   4       24.80       25.48      2.63 o
   2  14   4        2.47        2.41      1.89 o
   3  14   4        0.12       -2.22      2.32 o
   4  14   4       13.91       13.66      2.19 o
   1   0   5       44.83       53.42      1.86 o
   2   0   5        3.25        1.42      0.67 o
   3   0   5      131.66      133.05      3.86 o
   4   0   5      385.33      341.75     11.46 o
   6   0   5       13.44       15.01      2.46 o
   7   0   5        0.21       -1.09      0.72 o
   8   0   5      171.29      168.76      4.61 o
   9   0   5     2457.57     2334.22     51.57 o
  10   0   5       23.78       28.09      3.18 o
  11   0   5       82.19       81.47      3.64 o
  12   0   5        0.02       -1.59      1.59 o
  13   0   5        1.69       -0.85      2.23 o
 -13   1   5       15.18       10.40      2.16 o
 -12   1   5       17.88       21.64      2.26 o
 -11   1   5       64.04       54.44      3.30 o
 -10   1   5       34.91       26.34      2.13 o
  -9   1   5       52.63       41.73      6.90 o
  -8   1   5       28.21       34.42      2.55 o
  -7   1   5      563.60      507.78     17.30 o
  -6   1   5     1582.57     1436.01     47.67 o
  -4   1   5       49.84       53.00      2.61 o
  -3   1   5      350.04      361.58     12.05 o
  -2   1   5       62.83       56.57      2.56 o
  -1   1   5       96.03       89.38      1.62 o
   0   1   5     6350.92     6610.37     99.79 o
   1   1   5       90.12       84.28      1.74 o
   2   1   5       66.98       63.52      2.28 o
   3   1   5      372.29      366.06     16.82 o
   4   1   5       44.78       45.23      1.13 o
   5   1   5       86.88       87.40      2.21 o
   6   1   5     1574.10     1548.22     75.01 o
   7   1   5      561.94      521.89     19.41 o
   8   1   5       27.54       29.08      2.04 o
   9   1   5       55.23       49.89      4.53 o
  10   1   5       34.01       25.65      3.34 o
  13   1   5       15.13       11.60      2.78 o
 -13   2   5        0.32        1.01      1.92 o
 -12   2   5       34.79       29.66      2.48 o
 -11   2   5       16.12       16.15      2.06 o
 -10   2   5       68.04       66.03      5.90 o
  -9   2   5      105.15      101.89      5.20 o
  -8   2   5      795.72      845.59     19.08 o
  -7   2   5      165.58      163.14      6.95 o
  -6   2   5      784.12      625.88     23.39 o
  -5   2   5      512.47      453.30     16.99 o
  -4   2   5      574.78      547.68     12.41 o
  -3   2   5     2387.01     2592.15     45.05 o
  -2   2   5     1489.68     1368.89    133.15 o
  -1   2   5      595.20      507.34     11.56 o
   0   2   5       96.12       91.93      2.24 o
   1   2   5      603.94      515.62      9.15 o
   2   2   5     1460.72     1502.07     25.35 o
   3   2   5     2352.24     2509.93     55.74 o
   4   2   5      559.62      533.69      9.71 o
   5   2   5      523.97      543.36      9.47 o
   6   2   5      781.74      770.17     16.11 o
   7   2   5      167.79      170.57      6.06 o
   8   2   5      791.53      801.23     18.42 o
   9   2   5      104.40       94.87      4.29 o
 -13   3   5        5.92        5.30      1.99 o
 -12   3   5        2.66        4.67      1.90 o
 -11   3   5       49.63       56.62      3.41 o
 -10   3   5      127.89      140.50      4.86 o
  -9   3   5       47.50       47.13      5.00 o
  -8   3   5       43.56       40.68      4.97 o
  -7   3   5      135.55      120.28      5.55 o
  -5   3   5      480.32      409.39     14.62 o
  -4   3   5     1131.95     1175.48     24.07 o
  -3   3   5      603.71      642.02     11.87 o
  -2   3   5      146.28      142.32      3.07 o
  -1   3   5       92.66      112.36      3.04 o
   0   3   5      893.62      893.32     15.81 o
   1   3   5      100.16      120.78      2.32 o
   2   3   5      155.48      151.51      2.94 o
   3   3   5      625.66      659.94     11.70 o
   4   3   5     1110.96     1133.82     20.46 o
   5   3   5      476.74      451.87      8.43 o
   6   3   5      138.70      129.86      3.51 o
   7   3   5      133.61      122.85      2.80 o
   8   3   5       45.42       46.11      2.27 o
   9   3   5       48.10       52.10      3.06 o
 -13   4   5        4.75        6.34      2.18 o
 -12   4   5        8.03        9.78      2.10 o
 -11   4   5       83.22       89.88      4.50 o
 -10   4   5       24.30       18.10      1.96 o
  -9   4   5      178.23      171.63      5.40 o
  -8   4   5       50.09       37.68      3.11 o
  -7   4   5       94.77       89.21      5.02 o
  -5   4   5      535.58      465.62     15.96 o
  -4   4   5      529.68      527.66      9.75 o
  -3   4   5     1501.21     1646.81     28.87 o
  -2   4   5      174.05      193.02      4.88 o
  -1   4   5       79.67       78.80      2.46 o
   0   4   5      416.68      321.67      8.13 o
   1   4   5       77.83       80.04      2.35 o
   2   4   5      170.66      191.41      4.64 o
   3   4   5     1486.86     1593.76     34.91 o
   4   4   5      528.86      512.48     11.64 o
   5   4   5      524.35      486.35      9.38 o
   7   4   5       97.30       97.13      2.44 o
   8   4   5       50.33       40.70      1.73 o
   9   4   5      182.33      171.89      5.92 o
  10   4   5       24.38       20.45      2.56 o
  11   4   5       82.79       83.08      4.73 o
  12   4   5        8.03        6.98      2.43 o
  13   4   5        4.65       -0.22      2.23 o
 -12   5   5        4.68        6.46      2.09 o
 -11   5   5        6.06       13.06      2.10 o
 -10   5   5       35.78       37.75      3.50 o
  -9   5   5       63.42       63.90      3.41 o
  -8   5   5       65.50       62.19      3.03 o
  -7   5   5        8.08        9.98      2.91 o
  -5   5   5       63.80       76.97      2.55 o
  -4   5   5       87.26       78.88      4.38 o
  -3   5   5      204.09      199.12      5.21 o
  -2   5   5      206.24      209.26      4.43 o
  -1   5   5      463.71      484.94      8.82 o
   0   5   5      412.61      413.26      7.74 o
   1   5   5      441.00      461.98      8.75 o
   2   5   5      225.12      228.06      4.37 o
   3   5   5      208.10      202.55      4.05 o
   4   5   5       88.43       83.24      2.37 o
   5   5   5       64.82       73.08      1.99 o
   6   5   5      370.96      362.90      6.97 o
   7   5   5        8.08       10.03      1.39 o
   8   5   5       66.12       57.92      2.09 o
   9   5   5       64.72       71.28      2.89 o
  10   5   5       36.41       43.36      3.71 o
  11   5   5        6.10       12.19      2.39 o
  12   5   5        4.77        5.09      2.47 o
 -12   6   5       16.80       14.96      2.37 o
 -11   6   5       10.88        7.83      1.89 o
 -10   6   5       80.18       88.39      3.87 o
  -9   6   5       23.50       23.16      2.11 o
  -8   6   5       51.30       49.93      4.01 o
  -7   6   5       35.72       31.90      2.24 o
  -6   6   5      693.39      602.73     21.70 o
  -4   6   5       78.43       75.91      4.13 o
  -3   6   5      636.46      602.99     11.00 o
  -2   6   5        3.44        2.04      0.69 o
  -1   6   5       48.56       48.95      1.71 o
   0   6   5     1180.35     1358.24     24.26 o
   1   6   5       54.47       57.58      1.72 o
   2   6   5        3.74        2.59      0.64 o
   3   6   5      620.76      575.76     10.84 o
   4   6   5       81.18       75.55      2.08 o
   5   6   5        2.90        4.47      0.93 o
   6   6   5      693.86      672.92     12.15 o
   7   6   5       37.07       32.16      2.48 o
   8   6   5       52.42       50.58      3.40 o
   9   6   5       23.50       24.21      1.79 o
  10   6   5       80.26       86.85      4.98 o
  11   6   5       10.98        9.78      2.58 o
  12   6   5       16.91       15.88      2.97 o
 -12   7   5       19.41       21.92      3.07 o
 -11   7   5       26.15       27.88      3.05 o
 -10   7   5        1.04        2.06      1.79 o
  -9   7   5       10.77        7.10      3.27 o
  -8   7   5       22.39       26.64      2.18 o
  -7   7   5        0.28       -2.49      1.66 o
  -6   7   5      110.97      104.38      7.46 o
  -5   7   5      153.90      134.83      9.45 o
  -4   7   5      115.21      123.45      7.93 o
  -3   7   5      130.83      131.70      3.23 o
  -2   7   5      197.61      210.10      4.49 o
  -1   7   5       34.31       31.37      1.52 o
   0   7   5       10.96        8.69      0.86 o
   1   7   5       32.67       31.10      1.43 o
   2   7   5      194.83      209.90      4.41 o
   3   7   5      134.36      134.92      3.13 o
   4   7   5      110.94      117.79      3.25 o
   5   7   5      146.98      153.06      4.89 o
   6   7   5      111.65      100.98      2.76 o
   7   7   5        0.38       -0.61      0.86 o
   8   7   5       21.96       27.00      1.63 o
   9   7   5       11.08       13.43      1.59 o
  10   7   5        1.03        1.51      2.18 o
  11   7   5       26.58       37.22      3.88 o
  12   7   5       19.80       27.34      3.42 o
 -11   8   5        3.02        1.94      2.01 o
 -10   8   5        1.44       -0.18      1.82 o
  -9   8   5       47.85       48.46      3.06 o
  -8   8   5        0.91       -0.94      1.50 o
  -7   8   5        6.93        5.61      1.64 o
  -6   8   5      105.12       92.33      3.80 o
  -5   8   5        9.53        9.84      1.70 o
  -4   8   5      751.10      719.71     13.38 o
  -3   8   5      252.18      226.76      4.97 o
  -2   8   5       22.10       21.64      1.60 o
  -1   8   5       15.10       14.37      1.14 o
   0   8   5      112.88       93.31      2.58 o
   1   8   5       15.20       15.69      1.11 o
   2   8   5       21.85       25.11      1.37 o
   3   8   5      254.79      230.87      6.75 o
   4   8   5      744.63      703.67     13.20 o
   5   8   5        9.33       12.35      1.22 o
   6   8   5      111.10      101.08      2.85 o
   7   8   5        6.78        7.05      1.07 o
   8   8   5        0.89       -0.10      1.01 o
   9   8   5       47.81       55.24      2.85 o
  10   8   5        1.47        0.53      2.16 o
  11   8   5        3.02        5.56      2.50 o
 -10   9   5       13.97       14.85      2.38 o
  -9   9   5        6.63        3.39      2.74 o
  -8   9   5       28.16       28.64      2.43 o
  -7   9   5        9.43       11.12      1.78 o
  -6   9   5       88.92      106.60      5.91 o
  -5   9   5      403.20      408.54     10.41 o
  -4   9   5       12.72       11.68      1.77 o
  -3   9   5        1.25       -0.85      1.01 o
  -2   9   5      116.98      103.56      2.95 o
  -1   9   5      204.25      208.60      4.60 o
   0   9   5       26.76       24.12      1.46 o
   1   9   5      200.94      197.58      4.54 o
   2   9   5      112.89       99.61      2.82 o
   3   9   5        1.59        0.23      1.07 o
   4   9   5       14.34       16.78      1.31 o
   5   9   5      406.02      411.26      8.15 o
   6   9   5       88.00      103.43      3.01 o
   7   9   5        9.38       13.36      1.32 o
   8   9   5       27.08       30.80      1.79 o
   9   9   5        6.39        3.36      1.52 o
  10   9   5       13.94       19.87      2.91 o
 -10  10   5       16.03       17.87      3.48 o
  -9  10   5        5.15        3.10      1.98 o
  -8  10   5        7.36        8.37      2.43 o
  -7  10   5       26.17       30.34      2.48 o
  -6  10   5       82.30       94.36      3.94 o
  -5  10   5       21.83       25.23      2.39 o
  -4  10   5       69.68       66.79      3.34 o
  -3  10   5      268.15      264.09      5.81 o
  -2  10   5        9.34        6.37      1.21 o
  -1  10   5      241.54      211.29      4.82 o
   0  10   5       43.18       24.59      1.55 o
   1  10   5      240.14      213.21      4.80 o
   2  10   5        9.54        5.18      1.39 o
   3  10   5      268.54      259.37      5.67 o
   4  10   5       71.99       62.26      2.45 o
   5  10   5       20.74       21.22      1.52 o
   6  10   5       79.83       88.28      2.94 o
   7  10   5       26.08       38.29      3.85 o
   8  10   5        7.14        7.49      1.38 o
   9  10   5        5.27        4.22      1.67 o
  -9  11   5        1.59        2.57      2.07 o
  -8  11   5        3.25        2.63      1.93 o
  -7  11   5       12.36       11.03      3.46 o
  -6  11   5      120.96      129.56      4.78 o
  -5  11   5        1.99        2.95      1.68 o
  -4  11   5       11.31       10.91      1.90 o
  -3  11   5       26.43       27.80      2.15 o
  -2  11   5       51.08       42.05      3.87 o
  -1  11   5       85.25       67.44      2.63 o
   0  11   5       26.91       23.03      1.63 o
   1  11   5       86.33       71.25      2.68 o
   2  11   5       48.59       41.31      2.48 o
   3  11   5       26.58       28.34      1.80 o
   4  11   5       10.78        8.85      1.36 o
   5  11   5        1.52        2.61      1.56 o
   6  11   5      123.22      136.37      3.75 o
   7  11   5       12.41       13.77      1.57 o
   8  11   5        3.21        4.58      1.73 o
   9  11   5        1.48       -0.90      2.33 o
  -7  12   5        0.82        0.32      1.99 o
  -6  12   5       42.64       37.26      2.89 o
  -5  12   5       29.19       29.21      2.58 o
  -4  12   5       18.00       21.75      2.25 o
  -3  12   5        7.63        3.78      1.77 o
  -2  12   5       31.12       28.39      1.85 o
  -1  12   5       59.15       58.29      2.64 o
   0  12   5      189.94      189.39      4.75 o
   1  12   5       57.96       59.08      3.77 o
   2  12   5       32.34       29.89      1.89 o
   3  12   5        7.40        6.07      1.36 o
   4  12   5       17.68       20.25      1.66 o
   5  12   5       29.96       39.53      2.27 o
   6  12   5       42.83       38.58      2.89 o
   7  12   5        0.93       -0.84      1.73 o
  -6  13   5       12.98        8.30      2.25 o
  -5  13   5        2.50        5.33      2.06 o
  -4  13   5       50.80       55.40      3.64 o
  -3  13   5       16.37       17.58      2.20 o
  -2  13   5       36.13       33.64      2.13 o
  -1  13   5       41.30       39.81      2.43 o
   0  13   5        3.11        0.74      1.34 o
   1  13   5       42.76       40.23      2.30 o
   2  13   5       36.47       36.66      2.18 o
   3  13   5       16.19       15.61      1.67 o
   4  13   5       52.44       61.40      3.70 o
   5  13   5        2.48        4.23      1.92 o
   6  13   5       12.59       11.20      3.17 o
  -3  14   5        3.60        2.87      1.89 o
  -2  14   5       12.06       12.45      2.22 o
  -1  14   5       25.72       30.34      2.11 o
   0  14   5        0.14       -0.57      1.41 o
   1  14   5       25.74       34.91      2.96 o
   2  14   5       11.92       12.00      2.23 o
   3  14   5        3.88        1.80      2.02 o
   0   0   6    29230.31    27442.61   2945.97 o
   1   0   6       11.04       11.66      0.64 o
   2   0   6       24.21       43.03      1.47 o
   3   0   6      729.87      689.19     15.20 o
   4   0   6      229.90      204.14      7.30 o
   5   0   6       21.62       24.67      2.19 o
   6   0   6      170.78      173.81      5.70 o
   7   0   6        0.59        0.16      0.38 o
   8   0   6        1.06        0.60      1.81 o
   9   0   6      152.47      161.34      7.52 o
  10   0   6        4.39        5.82      2.54 o
  11   0   6        3.49        1.34      1.59 o
  12   0   6        2.44       -0.08      1.72 o
  13   0   6        1.86        0.37      2.35 o
 -13   1   6        7.17        5.91      2.23 o
 -12   1   6        3.03        2.08      1.89 o
 -11   1   6       12.24        8.25      1.82 o
 -10   1   6       16.20       17.35      2.58 o
  -9   1   6      111.32      122.38      7.56 o
  -8   1   6      126.59      140.45      4.51 o
  -6   1   6      217.10      198.61      6.55 o
  -5   1   6      273.34      261.88      9.70 o
  -4   1   6        8.91       11.06      0.92 o
  -3   1   6      839.00      873.78     15.79 o
  -2   1   6     1679.51     1485.81    176.02 o
  -1   1   6      812.84      750.77     39.32 o
   0   1   6      293.28      306.09      5.62 o
   1   1   6      814.13      768.96     20.58 o
   2   1   6     1664.34     1537.83     47.55 o
   3   1   6      840.47      886.76     15.51 o
   4   1   6       10.65       15.72      1.08 o
   5   1   6      293.37      284.24      7.92 o
   6   1   6      215.38      202.14      4.64 o
   7   1   6        8.10        7.76      1.01 o
   8   1   6      128.92      140.10      6.34 o
   9   1   6      112.55      118.19      6.50 o
  10   1   6       16.78       20.57      3.16 o
  13   1   6        7.18       10.03      2.78 o
 -13   2   6       23.02       23.92      2.60 o
 -12   2   6       53.05       50.31      3.41 o
 -11   2   6       29.78       27.97      2.34 o
 -10   2   6        9.51        7.01      1.69 o
  -9   2   6       85.04       85.07      9.88 o
  -8   2   6       27.68       26.26      2.44 o
  -5   2   6       94.78      117.01      4.23 o
  -4   2   6      199.80      224.70      4.52 o
  -3   2   6      642.88      574.32     10.59 o
  -2   2   6      750.99      706.14     12.74 o
  -1   2   6      288.80      283.67      5.46 o
   0   2   6     3305.01     3429.14     51.63 o
   1   2   6      308.19      305.44      4.71 o
   2   2   6      750.36      705.28     10.79 o
   3   2   6      656.49      583.73     12.75 o
   4   2   6      201.93      223.83      5.09 o
   5   2   6       93.72      112.79      2.39 o
   6   2   6      116.46      115.15      2.49 o
 -13   3   6       11.75       11.82      2.37 o
 -12   3   6       12.83       15.36      3.23 o
 -11   3   6       27.07       28.13      2.40 o
 -10   3   6       75.10       75.59      4.25 o
  -9   3   6        5.44        2.21      1.72 o
  -8   3   6       29.37       28.51      3.42 o
  -5   3   6      484.43      452.96     10.78 o
  -4   3   6      608.54      583.44     12.51 o
  -3   3   6       85.50       85.80      2.12 o
  -2   3   6     1606.83     1591.58     28.33 o
  -1   3   6       99.20       94.99      3.89 o
   0   3   6      646.81      721.22     12.70 o
   1   3   6       95.04       86.49      3.57 o
   2   3   6     1595.68     1605.25     29.85 o
   3   3   6       83.98       79.82      1.87 o
   4   3   6      618.00      589.05     10.61 o
   5   3   6      490.61      457.54      8.39 o
   6   3   6      159.44      157.84      4.10 o
   7   3   6      111.68      107.45      8.86 o
   8   3   6       29.35       26.96      2.79 o
   9   3   6        6.06        3.82      1.90 o
  10   3   6       75.49       71.31      4.33 o
  11   3   6       27.22       26.63      2.92 o
  12   3   6       12.89       11.04      2.60 o
  13   3   6       11.54        9.03      2.83 o
 -13   4   6        9.02        6.95      2.29 o
 -12   4   6       27.23       30.91      2.75 o
 -11   4   6       90.11      100.92      4.25 o
 -10   4   6        3.92        2.57      1.60 o
  -9   4   6      229.06      227.01      6.53 o
  -8   4   6       10.09       11.97      2.58 o
  -7   4   6       27.69       24.09      1.84 o
  -5   4   6      555.11      535.55     50.46 o
  -4   4   6      703.32      712.34     13.01 o
  -3   4   6      414.33      426.80      8.06 o
  -2   4   6      477.91      457.34      8.58 o
  -1   4   6       20.68       17.37      1.33 o
   0   4   6     1602.47     1534.09     27.05 o
   1   4   6       19.22       18.12      1.56 o
   2   4   6      484.14      465.20     10.33 o
   3   4   6      415.97      424.56      9.62 o
   4   4   6      717.73      699.50     17.49 o
   5   4   6      547.82      545.76     12.11 o
   7   4   6       26.25       25.77      1.94 o
   8   4   6       10.24       11.42      1.26 o
   9   4   6      230.59      216.98      8.51 o
  10   4   6        3.98        5.16      2.17 o
  11   4   6       91.00       95.71      5.37 o
  12   4   6       27.65       26.50      3.10 o
  13   4   6        8.91        5.55      2.44 o
 -12   5   6       24.01       25.03      2.62 o
 -11   5   6        7.61       10.91      2.12 o
 -10   5   6       62.02       66.50      3.49 o
  -9   5   6       90.16       94.34      3.81 o
  -8   5   6       79.23       87.41      3.49 o
  -7   5   6      187.89      194.83      5.62 o
  -6   5   6       15.50        7.99      1.69 o
  -5   5   6       86.73       94.01      4.43 o
  -4   5   6      193.86      195.03     10.60 o
  -3   5   6      400.92      398.67      7.72 o
  -2   5   6       89.71       82.98      2.70 o
  -1   5   6       77.42       69.68      1.97 o
   0   5   6     1136.58     1177.29     21.06 o
   1   5   6       77.21       73.38      1.92 o
   2   5   6       91.93       83.40      2.06 o
   3   5   6      393.54      406.40      7.57 o
   4   5   6      185.31      195.60      4.02 o
   5   5   6       89.05       90.41      2.83 o
   6   5   6       14.32       16.40      1.72 o
   7   5   6      186.60      191.50      4.17 o
   8   5   6       81.45       82.15      3.10 o
   9   5   6       88.22       93.12      4.88 o
  10   5   6       62.87       63.40      4.37 o
  11   5   6        7.91       12.28      2.50 o
  12   5   6       23.55       23.92      3.12 o
 -12   6   6       52.95       67.68      9.43 o
 -11   6   6        4.49        1.79      1.91 o
 -10   6   6        4.78        5.20      1.80 o
  -9   6   6       49.29       42.36      2.88 o
  -8   6   6      167.72      191.89      5.74 o
  -7   6   6       15.15       13.62      1.71 o
  -6   6   6      617.54      640.03     14.89 o
  -5   6   6       35.28       24.50      2.24 o
  -4   6   6       24.01       28.50      2.05 o
  -3   6   6      452.24      461.83     11.14 o
  -2   6   6      225.76      205.65      4.44 o
  -1   6   6       81.91       87.29      2.31 o
   0   6   6       31.14       44.09      1.65 o
   1   6   6       78.96       87.82      3.23 o
   2   6   6      229.77      213.96      4.35 o
   3   6   6      462.45      474.01      8.82 o
   4   6   6       27.84       31.70      2.54 o
   5   6   6       34.40       28.20      1.53 o
   6   6   6      621.84      618.32     11.64 o
   7   6   6       15.54       15.93      1.17 o
   8   6   6      163.37      178.77      5.16 o
   9   6   6       49.11       41.75      3.71 o
  10   6   6        4.52        5.66      2.20 o
  11   6   6        4.59        0.71      2.29 o
  12   6   6       53.13       64.28      4.92 o
 -11   7   6        5.89        7.01      4.81 o
 -10   7   6       81.41       88.11      4.07 o
  -9   7   6       53.49       49.94      3.34 o
  -8   7   6       21.94       14.91      2.07 o
  -7   7   6      169.99      168.80      5.32 o
  -6   7   6       44.61       43.71      2.81 o
  -5   7   6       10.83       11.83      1.69 o
  -4   7   6      422.23      417.85     11.93 o
  -3   7   6      429.66      436.92      8.56 o
  -2   7   6       75.57       70.43      2.28 o
  -1   7   6      157.11      151.74      3.56 o
   0   7   6       76.15       87.45      4.38 o
   1   7   6      161.30      159.01      3.52 o
   2   7   6       74.37       73.14      2.40 o
   3   7   6      440.46      448.86      8.46 o
   4   7   6      428.00      424.06      8.11 o
   5   7   6       10.74       12.09      1.13 o
   6   7   6       40.67       38.94      1.89 o
   7   7   6      169.47      169.50      3.95 o
   8   7   6       21.80       17.75      1.60 o
   9   7   6       52.81       52.54      3.96 o
  10   7   6       80.97       87.57      5.15 o
  11   7   6        6.01       10.98      2.57 o
 -11   8   6       96.71      129.59      5.24 o
 -10   8   6        3.90        8.06      2.04 o
  -9   8   6       54.70       60.05      3.44 o
  -8   8   6       11.87       12.16      1.80 o
  -7   8   6        3.93        1.01      1.40 o
  -6   8   6        1.54       -1.12      1.90 o
  -5   8   6      710.52      734.55     16.99 o
  -4   8   6       83.08       74.38      2.74 o
  -3   8   6       58.02       53.13      2.51 o
  -2   8   6      190.11      182.72      4.18 o
  -1   8   6       98.17       93.50      2.70 o
   0   8   6       23.47       21.98      1.31 o
   1   8   6      100.94       96.40      2.67 o
   2   8   6      188.89      175.15      4.02 o
   3   8   6       56.86       54.71      3.62 o
   4   8   6       81.67       70.50      2.40 o
   5   8   6      721.27      705.38     13.34 o
   6   8   6        1.49        0.82      1.14 o
   7   8   6        4.63        2.82      1.03 o
   8   8   6       11.99       13.26      1.57 o
   9   8   6       54.08       64.61      4.41 o
  10   8   6        3.90        4.17      2.24 o
  11   8   6       96.25      120.95      6.40 o
 -10   9   6       51.90       53.59      3.61 o
  -9   9   6        9.58       10.05      2.10 o
  -8   9   6        0.35       -0.76      1.55 o
  -7   9   6      103.48      119.80      5.24 o
  -6   9   6       31.18       25.09      2.06 o
  -5   9   6       41.34       40.99      2.87 o
  -4   9   6      130.29      129.57      3.58 o
  -3   9   6       10.49       10.23      1.29 o
  -2   9   6       40.59       35.40      1.91 o
  -1   9   6       60.82       54.09      2.24 o
   0   9   6        0.04       -1.27      0.84 o
   1   9   6       63.27       59.41      2.23 o
   2   9   6       39.73       38.84      1.91 o
   3   9   6        9.75       11.50      1.19 o
   4   9   6      131.95      131.98      3.44 o
   5   9   6       41.72       41.09      2.13 o
   6   9   6       27.41       24.76      1.52 o
   7   9   6      104.82      121.73      3.37 o
   8   9   6        0.35       -0.26      1.71 o
   9   9   6        9.40       10.75      2.55 o
  10   9   6       51.66       58.20      4.60 o
  -9  10   6        7.97        8.54      2.11 o
  -8  10   6      107.65      123.54      7.82 o
  -7  10   6        3.67        4.68      1.85 o
  -6  10   6       73.51       84.88      3.92 o
  -5  10   6       52.09       47.49      3.23 o
  -4  10   6       21.47       21.31      1.63 o
  -3  10   6       60.65       61.98      2.48 o
  -2  10   6       32.70       26.89      1.69 o
  -1  10   6       49.52       46.01      2.22 o
   0  10   6       31.67       26.44      1.59 o
   1  10   6       47.82       45.46      2.76 o
   2  10   6       34.33       29.70      1.69 o
   3  10   6       62.59       66.08      2.51 o
   4  10   6       22.57       22.33      1.54 o
   5  10   6       51.15       48.51      2.29 o
   6  10   6       73.60       85.14      3.49 o
   7  10   6        3.70        4.88      1.55 o
   8  10   6      107.68      123.37      4.35 o
   9  10   6        8.05        8.15      2.58 o
  -8  11   6        8.77        6.40      2.14 o
  -7  11   6       44.05       44.07      3.10 o
  -6  11   6        9.49       11.00      2.01 o
  -5  11   6       27.93       27.60      2.45 o
  -4  11   6       10.73        9.96      1.85 o
  -3  11   6      117.56      126.73      4.64 o
  -2  11   6       57.88       62.36      2.69 o
  -1  11   6       24.33       23.40      1.68 o
   0  11   6       16.76       13.10      1.38 o
   1  11   6       24.79       22.03      1.61 o
   2  11   6       58.48       62.31      2.58 o
   3  11   6      113.87      124.29      3.57 o
   4  11   6       12.10       10.71      1.40 o
   5  11   6       26.94       28.41      1.78 o
   6  11   6        9.21       11.63      1.45 o
   7  11   6       44.04       44.69      2.45 o
   8  11   6        8.64        6.88      1.79 o
  -7  12   6       10.13        9.14      2.33 o
  -6  12   6       19.88       20.68      2.51 o
  -5  12   6       58.15       52.44      3.30 o
  -4  12   6       24.33       22.98      2.34 o
  -3  12   6       18.56       17.32      1.71 o
  -2  12   6        5.25        3.71      1.36 o
  -1  12   6       50.01       51.98      2.57 o
   0  12   6      266.09      282.18      6.32 o
   1  12   6       49.84       52.06      2.63 o
   2  12   6        5.67        3.97      1.27 o
   3  12   6       18.30       17.54      1.76 o
   4  12   6       24.09       27.40      1.82 o
   5  12   6       59.18       57.12      2.69 o
   6  12   6       20.77       23.11      1.82 o
   7  12   6       10.13        9.79      2.00 o
  -5  13   6       28.11       28.83      2.64 o
  -4  13   6        3.39        2.45      1.81 o
  -3  13   6        3.17       -0.37      2.11 o
  -2  13   6       25.95       28.14      1.99 o
  -1  13   6       34.26       35.00      2.13 o
   0  13   6        2.28        2.50      1.35 o
   1  13   6       33.81       35.18      2.14 o
   2  13   6       25.84       31.29      2.93 o
   3  13   6        3.22        2.51      1.52 o
   4  13   6        3.35        2.06      1.91 o
   5  13   6       27.39       26.52      2.59 o
  -2  14   6        2.64        2.41      1.63 o
  -1  14   6       44.82       49.98      2.77 o
   0  14   6       11.50        6.62      1.62 o
   1  14   6       44.14       50.45      2.81 o
   2  14   6        2.47        3.76      1.74 o
   1   0   7      168.56      171.15      3.29 o
   2   0   7      756.18      843.10     18.42 o
   3   0   7      245.78      252.44      4.86 o
   4   0   7      444.85      378.32      7.05 o
   5   0   7       18.47       18.86      1.92 o
   6   0   7       63.75       46.38      3.28 o
   8   0   7       23.38       25.84      2.95 o
   9   0   7      199.04      210.50      8.90 o
  10   0   7       11.03        8.73      2.54 o
  11   0   7       55.08       60.60      3.38 o
  12   0   7        1.77       -2.72      1.82 o
  13   0   7        0.12       -0.44      2.68 o
 -13   1   7        7.51       10.88      2.30 o
 -12   1   7        3.86        3.53      1.96 o
 -11   1   7       20.27       19.70      3.00 o
 -10   1   7       15.73       13.90      2.24 o
  -9   1   7       34.88       39.99      3.09 o
  -8   1   7      130.52      132.22      4.36 o
  -7   1   7      267.49      150.19      6.21 o
  -6   1   7      164.24      120.09      5.32 o
  -5   1   7      119.77      122.93      5.24 o
  -4   1   7      543.86      570.64     10.50 o
  -3   1   7      899.88      958.86     14.95 o
  -2   1   7       28.44       33.71      1.07 o
  -1   1   7      448.92      481.78     10.87 o
   0   1   7     2593.70     2705.62     47.49 o
   1   1   7      457.46      493.66      7.61 o
   2   1   7       29.19       34.69      0.79 o
   3   1   7      924.10      991.34     21.22 o
   4   1   7      538.70      568.49     12.81 o
   5   1   7      118.52      120.78      3.55 o
   6   1   7      161.87      133.61      5.62 o
   8   1   7      129.68      124.13      6.18 o
   9   1   7       33.45       35.36      3.52 o
  10   1   7       16.98       22.16      3.08 o
  13   1   7        7.59        2.07      2.80 o
 -13   2   7        1.74        1.12      2.10 o
 -12   2   7       50.40       62.20      4.51 o
 -11   2   7       16.82       18.46      2.18 o
 -10   2   7      125.48      130.01      7.44 o
  -9   2   7       26.40       22.23      2.78 o
  -8   2   7      170.49      166.31      5.07 o
  -7   2   7      277.19      233.59      9.03 o
  -6   2   7      340.27      214.33      8.15 o
  -5   2   7      129.97      125.57      3.80 o
  -4   2   7      128.79      164.87      3.48 o
  -3   2   7       63.87       57.78      1.66 o
  -2   2   7     1073.21     1044.60     15.96 o
  -1   2   7     2997.82     3167.15     67.57 o
   0   2   7      398.25      419.96      6.61 o
   1   2   7     2976.98     3168.12     47.67 o
   2   2   7     1054.48     1033.64     15.81 o
   3   2   7       57.76       49.99      1.25 o
   4   2   7      120.38      154.44      3.66 o
   5   2   7      132.80      127.51      2.98 o
   8   2   7      166.79      166.69      6.82 o
   9   2   7       26.21       20.85      2.48 o
 -12   3   7       20.01       23.98      2.51 o
 -11   3   7       65.58       66.58      3.71 o
 -10   3   7       40.04       38.52      2.95 o
  -9   3   7       98.62       93.22      3.91 o
  -8   3   7       12.68       10.33      2.62 o
  -7   3   7      492.60      463.41     12.91 o
  -6   3   7       10.81        8.37      1.47 o
  -5   3   7       32.57       43.09      2.91 o
  -4   3   7      158.23      168.11      3.66 o
  -3   3   7       75.66       66.73      1.96 o
  -2   3   7     1575.97     1607.63     28.39 o
  -1   3   7        8.80       12.19      0.76 o
   0   3   7      871.26      995.58     17.44 o
   1   3   7       11.04       13.47      0.63 o
   2   3   7     1597.71     1593.95     41.54 o
   3   3   7       83.81       72.28      1.97 o
   4   3   7      162.57      170.14      3.40 o
   5   3   7       35.29       43.04      1.88 o
   6   3   7       10.21        9.16      0.91 o
   7   3   7      494.85      480.14     15.33 o
   8   3   7       11.58        6.72      1.90 o
   9   3   7       96.80       89.97      4.91 o
  10   3   7       38.88       36.33      3.43 o
  11   3   7       64.54       58.02      4.18 o
  12   3   7       20.11       25.84      3.22 o
 -12   4   7       11.15        8.11      2.18 o
 -11   4   7       70.20       83.90      3.98 o
 -10   4   7       32.75       33.03      8.86 o
  -9   4   7      137.19      143.33      4.70 o
  -8   4   7      100.82       81.98      3.41 o
  -7   4   7       11.77        6.82      1.50 o
  -6   4   7       53.60       35.02      3.04 o
  -5   4   7      193.82      187.16      4.13 o
  -4   4   7      981.74      978.16     17.67 o
  -3   4   7      142.30      149.10      3.32 o
  -2   4   7      305.03      314.83      6.17 o
  -1   4   7      192.92      212.54      4.33 o
   0   4   7     1146.09     1149.24     17.56 o
   1   4   7      195.28      215.84      4.09 o
   2   4   7      316.98      321.16      6.64 o
   3   4   7      137.51      137.01      3.99 o
   4   4   7      990.80      967.67     24.61 o
   5   4   7      189.21      177.97      4.63 o
   6   4   7       52.00       32.81      7.81 o
   7   4   7        9.94       11.83      2.00 o
   8   4   7       99.98       77.61      4.52 o
   9   4   7      136.00      126.17      6.03 o
  10   4   7       32.64       26.36      2.94 o
  11   4   7       70.85       80.73      5.07 o
  12   4   7       11.25        8.21      2.53 o
 -12   5   7        0.38        4.25      3.98 o
 -11   5   7        8.84        7.73      2.13 o
 -10   5   7        6.33        8.06      1.82 o
  -9   5   7       33.01       25.70      2.21 o
  -8   5   7       32.08       33.58      2.54 o
  -7   5   7      167.06      172.40      5.35 o
  -6   5   7      373.73      380.89      9.57 o
  -5   5   7      275.53      282.75      5.83 o
  -4   5   7      160.70      166.26      3.74 o
  -3   5   7       58.18       71.94      2.39 o
  -2   5   7      347.91      309.56      6.17 o
  -1   5   7      247.42      242.67      6.12 o
   0   5   7      241.91      230.80      7.47 o
   1   5   7      244.64      248.26      4.10 o
   2   5   7      344.56      316.19      6.05 o
   3   5   7       60.57       76.98      2.03 o
   4   5   7      159.78      158.58      3.47 o
   5   5   7      280.19      276.32      5.50 o
   6   5   7      377.97      387.70      7.39 o
   7   5   7      167.03      181.21      7.16 o
   8   5   7       31.53       22.63      2.76 o
   9   5   7       34.00       25.89      2.88 o
  10   5   7        6.05        8.83      2.48 o
  11   5   7        9.13       11.93      2.73 o
  12   5   7        0.45        2.42      2.52 o
 -11   6   7        5.36        5.04      2.14 o
 -10   6   7       25.25       23.59      2.44 o
  -9   6   7       18.19       12.84      1.87 o
  -8   6   7      135.95      140.01      7.49 o
  -7   6   7      234.68      248.23      6.93 o
  -6   6   7      172.38      163.43      5.08 o
  -5   6   7       25.24       26.95      2.47 o
  -4   6   7      245.89      241.10      6.34 o
  -3   6   7      924.09      910.41     20.78 o
  -2   6   7       23.70       22.14      3.25 o
  -1   6   7      336.84      339.15      8.32 o
   0   6   7        2.90        6.41      1.05 o
   1   6   7      342.78      346.76      6.68 o
   2   6   7       25.01       24.45      1.38 o
   3   6   7      913.49      914.31     16.55 o
   4   6   7      243.70      235.09      4.85 o
   5   6   7       24.66       28.21      1.55 o
   6   6   7      168.26      160.65      3.70 o
   7   6   7      234.02      240.93      6.30 o
   8   6   7      140.58      138.51      6.11 o
   9   6   7       18.02       14.82      2.47 o
  10   6   7       25.28       24.98      3.09 o
  11   6   7        5.41        6.96      2.56 o
 -11   7   7        6.84        6.21      2.27 o
 -10   7   7       16.91       16.58      2.28 o
  -9   7   7       11.14       13.69      2.03 o
  -8   7   7       18.09       18.04      1.94 o
  -7   7   7      112.61      114.33      4.30 o
  -6   7   7       53.32       44.09      2.92 o
  -5   7   7      574.00      552.04     10.64 o
  -4   7   7      233.26      230.66      5.12 o
  -3   7   7        9.95        8.35      1.12 o
  -2   7   7      330.22      337.21      6.83 o
  -1   7   7      375.03      382.31      7.48 o
   0   7   7        7.96        7.04      0.97 o
   1   7   7      373.83      376.78      7.39 o
   2   7   7      333.58      345.88      6.75 o
   3   7   7        9.21        8.32      0.98 o
   4   7   7      245.23      236.30      4.91 o
   5   7   7      567.02      544.18     10.37 o
   6   7   7       51.78       45.11      1.97 o
   7   7   7      111.16      108.70      3.72 o
   8   7   7       16.91       22.28      2.71 o
   9   7   7       12.14       14.58      2.59 o
  10   7   7       17.10       17.92      2.89 o
  11   7   7        7.08        6.51      2.63 o
 -10   8   7        6.31        7.67      2.10 o
  -9   8   7       14.25       17.36      2.21 o
  -8   8   7       21.11       17.42      2.12 o
  -7   8   7       67.31       71.13      3.40 o
  -6   8   7        3.50       -0.49      1.44 o
  -5   8   7       20.95       26.09      2.15 o
  -4   8   7      508.05      498.67      9.70 o
  -3   8   7       34.43       36.41      3.88 o
  -2   8   7      245.47      241.27      5.26 o
  -1   8   7      100.35       97.99      2.80 o
   0   8   7      278.96      335.33      6.75 o
   1   8   7      101.47       98.79      2.75 o
   2   8   7      246.52      244.66      5.16 o
   3   8   7       35.33       33.66      1.76 o
   4   8   7      501.66      486.53      9.50 o
   5   8   7       20.60       25.03      2.89 o
   6   8   7        3.12        2.34      1.01 o
   7   8   7       66.00       68.46      3.04 o
   8   8   7       21.28       20.65      2.66 o
   9   8   7       13.84       17.51      2.87 o
  10   8   7        6.31        8.47      2.63 o
 -10   9   7        6.58        5.83      2.13 o
  -9   9   7       14.89       15.56      4.23 o
  -8   9   7       28.49       26.64      2.49 o
  -7   9   7       16.45       14.72      2.30 o
  -6   9   7       19.10       13.38      1.83 o
  -5   9   7       14.86       17.93      1.98 o
  -4   9   7      258.43      253.08      5.64 o
  -3   9   7       21.29       17.91      1.96 o
  -2   9   7       82.66       80.08      2.76 o
  -1   9   7       32.88       30.23      2.44 o
   0   9   7       14.18       12.72      1.23 o
   1   9   7       33.51       33.14      1.86 o
   2   9   7       79.35       76.57      2.58 o
   3   9   7       22.60       18.17      1.35 o
   4   9   7      255.60      251.14      5.44 o
   5   9   7       12.98       14.89      1.30 o
   6   9   7       19.36       15.60      1.40 o
   7   9   7       16.78       14.96      1.75 o
   8   9   7       28.02       25.69      3.11 o
   9   9   7       14.78       14.00      2.59 o
  10   9   7        6.37        9.61      2.75 o
  -9  10   7        0.18       -0.47      1.87 o
  -8  10   7        9.56        8.21      2.23 o
  -7  10   7       22.10       23.51      2.64 o
  -6  10   7      117.14      115.38      4.42 o
  -5  10   7       13.31       17.44      2.26 o
  -4  10   7      122.51      108.76      3.34 o
  -3  10   7       73.27       77.42      2.89 o
  -2  10   7       77.76       69.84      2.67 o
  -1  10   7       95.05       94.26      2.95 o
   0  10   7        0.69       -0.41      1.04 o
   1  10   7       98.84       95.52      2.99 o
   2  10   7       77.07       69.59      2.56 o
   3  10   7       73.47       76.05      2.66 o
   4  10   7      122.58      110.07      3.23 o
   5  10   7       13.60       18.24      1.47 o
   6  10   7      118.51      122.75      3.48 o
   7  10   7       22.20       22.63      2.00 o
   8  10   7        9.45        9.84      2.59 o
   9  10   7        0.16       -3.33      2.22 o
  -8  11   7       11.05       10.72      2.12 o
  -7  11   7       71.32       81.78      4.05 o
  -6  11   7       13.50       12.60      2.13 o
  -5  11   7       30.49       24.63      2.34 o
  -4  11   7        6.44        1.61      1.33 o
  -3  11   7       25.95       27.29      1.86 o
  -2  11   7      106.43      115.12      3.50 o
  -1  11   7       54.00       47.80      2.39 o
   0  11   7       50.08       43.89      2.29 o
   1  11   7       51.12       42.89      2.38 o
   2  11   7      108.01      117.54      3.49 o
   3  11   7       25.34       25.05      1.70 o
   4  11   7        6.19        3.54      1.25 o
   5  11   7       29.83       25.66      1.75 o
   6  11   7       13.29       14.08      1.57 o
   7  11   7       72.08       90.65      3.92 o
   8  11   7       11.41       10.84      2.75 o
  -6  12   7       24.46       28.39      2.76 o
  -5  12   7        5.09        4.60      1.97 o
  -4  12   7       28.64       30.27      2.58 o
  -3  12   7       42.03       49.15      2.61 o
  -2  12   7       38.25       32.33      2.03 o
  -1  12   7        5.21        7.38      2.20 o
   0  12   7       59.96       70.21      2.85 o
   1  12   7        4.82        5.65      1.42 o
   2  12   7       36.26       33.12      2.06 o
   3  12   7       41.69       49.63      2.57 o
   4  12   7       28.33       33.14      2.07 o
   5  12   7        4.95        5.06      1.44 o
   6  12   7       24.78       26.94      1.91 o
  -5  13   7        2.59        2.18      2.09 o
  -4  13   7       19.99       25.80      4.06 o
  -3  13   7       12.04       10.48      1.74 o
  -2  13   7        1.08        1.87      1.49 o
  -1  13   7       24.27       26.57      2.72 o
   0  13   7       34.18       32.37      2.09 o
   1  13   7       24.29       24.90      1.92 o
   2  13   7        0.95       -0.06      1.30 o
   3  13   7       11.96       14.77      1.70 o
   4  13   7       20.70       24.89      1.97 o
   5  13   7        2.65        3.03      2.01 o
  -1  14   7       48.62       44.08      2.77 o
   0  14   7        0.26       -2.14      1.43 o
   1  14   7       48.89       47.86      2.85 o
   0   0   8     6954.59     8338.13    177.83 o
   1   0   8      201.67      227.29      4.33 o
   2   0   8     4335.27     4893.79     73.62 o
   3   0   8      152.77      154.33      3.25 o
   4   0   8      144.46      145.83      3.18 o
   5   0   8      361.51      335.73      8.04 o
   6   0   8      225.34      220.45      8.37 o
   7   0   8      964.98      946.95     30.77 o
   8   0   8        8.60        4.09      2.46 o
   9   0   8      192.53      196.01      8.33 o
  10   0   8        2.06       -2.11      1.41 o
  11   0   8        3.72       -0.87      1.72 o
  12   0   8        0.58       -2.75      1.83 o
 -12   1   8        7.77        4.69      2.07 o
 -11   1   8       14.28       16.08      2.17 o
 -10   1   8       12.88        7.73      1.75 o
  -9   1   8       58.16       59.18      3.04 o
  -8   1   8      524.57      509.15     14.67 o
  -7   1   8      297.83      286.58      7.56 o
  -6   1   8        9.76        7.63      1.59 o
  -5   1   8      709.29      677.74     15.53 o
  -4   1   8      330.87      307.20      5.11 o
  -3   1   8      438.61      484.06      7.75 o
  -2   1   8       12.97        9.68      1.13 o
  -1   1   8      546.46      651.32     11.90 o
   0   1   8      128.41      134.78      4.89 o
   1   1   8      550.82      660.47     11.76 o
   2   1   8       10.94        8.11      0.96 o
   3   1   8      429.47      485.82     11.03 o
   4   1   8      315.32      297.47      5.80 o
   5   1   8      699.68      664.20     15.14 o
   6   1   8        8.70        7.27      1.86 o
   7   1   8      294.99      283.50      7.33 o
   8   1   8      519.29      495.16     18.87 o
   9   1   8       56.07       57.62      4.39 o
 -12   2   8        5.61        5.56      1.98 o
 -11   2   8        1.16        0.07      1.83 o
 -10   2   8      160.77      164.76     11.98 o
  -9   2   8        2.04       -0.07      1.44 o
  -8   2   8      133.13      118.74      4.21 o
  -7   2   8        7.26        3.92      2.26 o
  -6   2   8      639.80      615.70     14.47 o
  -5   2   8      268.87      254.21      5.24 o
  -4   2   8      181.73      172.73      3.71 o
  -3   2   8       48.02       40.18      1.30 o
  -2   2   8     1087.59     1180.84     18.18 o
  -1   2   8     1201.62     1242.92     19.00 o
   0   2   8      182.83      224.93      5.37 o
   1   2   8     1237.58     1245.83     34.21 o
   2   2   8     1096.27     1190.37     18.04 o
   3   2   8       50.46       42.74      0.98 o
   4   2   8      172.52      158.44      6.20 o
   7   2   8        6.52        5.69      1.80 o
   8   2   8      135.02      124.56      5.51 o
   9   2   8        2.19        0.43      1.71 o
  10   2   8      159.59      153.35      6.77 o
  11   2   8        1.11        1.81      2.09 o
  12   2   8        5.66        6.25      2.30 o
 -12   3   8        2.77        3.76      2.05 o
 -11   3   8       24.89       25.63      2.46 o
 -10   3   8       45.27       48.16      4.20 o
  -9   3   8       30.12       24.60      2.14 o
  -8   3   8       61.59       56.58      3.02 o
  -7   3   8      452.08      446.09     12.51 o
  -6   3   8       76.18       84.45      3.73 o
  -5   3   8      319.66      321.79      6.45 o
  -4   3   8       91.48       96.13      2.53 o
  -3   3   8      451.05      449.64      8.42 o
  -2   3   8     1761.79     1727.05     26.16 o
  -1   3   8      444.93      427.70      7.94 o
   0   3   8      211.01      222.81      5.06 o
   1   3   8      425.84      419.29      7.68 o
   2   3   8     1741.34     1707.45     26.01 o
   3   3   8      453.62      440.91      6.97 o
   4   3   8       93.71       96.64      2.50 o
   6   3   8       77.38       83.32      4.24 o
   7   3   8      448.48      459.91     14.96 o
   8   3   8       65.45       64.27      4.14 o
   9   3   8       29.88       24.67      2.84 o
  10   3   8       44.57       39.32      3.88 o
  11   3   8       26.45       23.33      3.07 o
  12   3   8        2.69        3.17      2.28 o
 -12   4   8       16.36       16.76      2.46 o
 -11   4   8       10.04       15.43      2.24 o
 -10   4   8        9.17        8.71      2.59 o
  -9   4   8      199.43      189.88      8.06 o
  -8   4   8       12.90       10.95      1.70 o
  -7   4   8      374.73      373.87      9.55 o
  -6   4   8      102.47       98.44      3.69 o
  -5   4   8      138.12      141.82      3.47 o
  -4   4   8      911.92      966.32     17.40 o
  -3   4   8      349.34      352.59      6.82 o
  -2   4   8      645.26      625.86     11.57 o
  -1   4   8      489.47      501.12      9.49 o
   0   4   8      164.84      169.21      2.99 o
   1   4   8      494.02      517.27      8.04 o
   2   4   8      646.66      626.64     13.57 o
   3   4   8      344.64      333.42     11.29 o
   4   4   8      913.28      917.50     29.80 o
   5   4   8      137.42      140.90      5.79 o
   6   4   8      104.82      109.54      4.87 o
   7   4   8      379.24      376.51     12.83 o
   8   4   8       13.06       13.06      2.36 o
   9   4   8      200.56      181.38      7.58 o
  10   4   8        9.14       11.35      2.54 o
  11   4   8        9.85       13.59      2.69 o
  12   4   8       16.31       13.64      2.84 o
 -12   5   8        1.62        5.25      3.89 o
 -11   5   8       41.62       49.23      5.51 o
 -10   5   8        9.34       10.15      2.07 o
  -9   5   8       10.65       15.11      2.03 o
  -8   5   8      179.30      193.17      5.90 o
  -7   5   8      137.35      151.45      4.90 o
  -6   5   8       23.05       16.72      1.68 o
  -5   5   8      183.07      181.65      4.26 o
  -4   5   8      811.23      845.75     15.30 o
  -3   5   8      698.05      728.26     18.74 o
  -2   5   8      110.25      102.80      4.74 o
  -1   5   8      205.17      217.92      5.58 o
   0   5   8      307.49      260.49      5.03 o
   1   5   8      199.31      217.33      4.24 o
   2   5   8      112.65      111.49      3.16 o
   3   5   8      694.68      710.91     13.11 o
   4   5   8      805.39      812.15     15.02 o
   5   5   8      182.78      182.14      4.79 o
   6   5   8       22.64       18.47      2.31 o
   7   5   8      137.58      156.45      6.66 o
   8   5   8      182.49      178.78      7.67 o
   9   5   8       10.26       11.52      2.36 o
  10   5   8        9.02        9.92      2.57 o
  11   5   8       41.30       43.81      4.36 o
  12   5   8        1.52       -0.12      2.52 o
 -11   6   8        0.67        0.92      2.00 o
 -10   6   8       28.38       30.49      2.62 o
  -9   6   8        8.27        9.51      1.84 o
  -8   6   8       43.13       41.74      3.13 o
  -7   6   8        2.90        3.67      1.99 o
  -6   6   8      101.95       96.92      5.20 o
  -5   6   8      419.47      433.57      8.56 o
  -4   6   8       48.05       53.41      2.22 o
  -3   6   8       94.72       86.95      5.66 o
  -2   6   8       84.61       76.04      3.17 o
  -1   6   8      445.08      426.36     10.07 o
   0   6   8       19.07       21.01      1.35 o
   1   6   8      445.78      419.53     13.29 o
   2   6   8       83.69       74.80      2.23 o
   3   6   8       94.55       90.34      2.57 o
   4   6   8       51.23       57.08      1.99 o
   5   6   8      418.51      425.81      8.24 o
   6   6   8      102.44      101.82      5.16 o
   7   6   8        3.19        3.92      2.09 o
   8   6   8       43.33       47.08      3.85 o
   9   6   8        8.04        7.96      2.44 o
  10   6   8       28.96       32.38      3.46 o
  11   6   8        0.74        0.13      2.46 o
 -11   7   8        3.17        6.15      2.27 o
 -10   7   8       63.99       66.99      3.65 o
  -9   7   8       19.24       21.39      2.63 o
  -8   7   8       15.87       10.36      1.83 o
  -7   7   8      194.39      197.46      8.31 o
  -6   7   8       50.05       48.55      3.41 o
  -5   7   8       92.61       91.71      2.87 o
  -4   7   8      274.68      280.46      5.95 o
  -3   7   8      288.13      277.75      5.80 o
  -2   7   8      326.48      302.98      6.25 o
  -1   7   8       77.42       68.67      2.33 o
   0   7   8      179.41      181.24      4.11 o
   1   7   8       75.76       63.84      2.22 o
   2   7   8      326.42      302.31      6.83 o
   3   7   8      281.63      265.72      5.57 o
   4   7   8      272.95      276.82      5.76 o
   5   7   8       92.00       87.40      2.65 o
   6   7   8       52.52       48.65      2.56 o
   7   7   8      198.13      203.10      8.08 o
   8   7   8       16.27       13.53      2.55 o
   9   7   8       19.32       17.82      2.88 o
  10   7   8       64.62       64.72      4.80 o
  11   7   8        3.16        5.73      2.51 o
 -10   8   8        6.09        6.83      2.11 o
  -9   8   8       52.17       52.70      3.41 o
  -8   8   8        1.67       -0.33      1.71 o
  -7   8   8       16.60       13.27      2.01 o
  -6   8   8        0.53       -1.37      1.63 o
  -5   8   8        1.19        0.76      1.16 o
  -4   8   8      684.83      679.24     12.86 o
  -3   8   8       15.27       11.22      1.35 o
  -2   8   8      772.22      757.53     14.07 o
  -1   8   8        2.42        0.34      1.00 o
   0   8   8       19.32       12.57      1.22 o
   1   8   8        2.16        0.68      0.93 o
   2   8   8      762.26      742.06     13.94 o
   3   8   8       15.18       10.24      1.21 o
   4   8   8      676.30      669.06     12.64 o
   5   8   8        1.12        1.76      1.00 o
   6   8   8        0.36       -1.93      1.29 o
   7   8   8       16.58       18.47      2.69 o
   8   8   8        1.41       -1.59      2.06 o
   9   8   8       52.64       57.76      4.24 o
  10   8   8        6.08        8.74      2.77 o
  -9   9   8        1.80        1.51      1.90 o
  -8   9   8        2.99        0.27      1.75 o
  -7   9   8        3.51        3.54      1.69 o
  -6   9   8       40.94       41.92      2.90 o
  -5   9   8       13.66       12.58      1.52 o
  -4   9   8        3.50        2.20      1.23 o
  -3   9   8      307.14      290.09      8.36 o
  -2   9   8       38.79       38.13      2.09 o
  -1   9   8       37.07       34.23      2.39 o
   0   9   8      416.00      366.51      7.44 o
   1   9   8       34.87       32.98      2.00 o
   2   9   8       39.73       40.90      2.03 o
   3   9   8      305.25      290.65      6.16 o
   4   9   8        2.82        4.29      1.14 o
   5   9   8       13.86       12.05      1.31 o
   6   9   8       38.11       41.76      2.53 o
   7   9   8        3.98        4.02      2.14 o
   8   9   8        2.87        4.86      2.22 o
   9   9   8        1.67        4.55      2.40 o
  -8  10   8        7.63        4.70      2.12 o
  -7  10   8       12.57        8.77      2.10 o
  -6  10   8        9.80       11.56      3.19 o
  -5  10   8      105.42      117.71      4.35 o
  -4  10   8       13.00       10.00      1.51 o
  -3  10   8        6.28        3.57      1.30 o
  -2  10   8       75.84       72.20      2.78 o
  -1  10   8      270.61      268.22      6.48 o
   0  10   8       24.54       26.57      1.67 o
   1  10   8      268.00      271.09      5.91 o
   2  10   8       74.92       72.35      2.77 o
   3  10   8        6.14        3.73      1.22 o
   4  10   8       13.75       11.02      1.37 o
   5  10   8      103.20      113.59      5.13 o
   6  10   8       10.62       12.14      1.81 o
   7  10   8       11.81       14.90      2.66 o
   8  10   8        7.25        7.58      2.44 o
  -7  11   8       19.91       21.36      2.46 o
  -6  11   8        4.64        7.67      2.09 o
  -5  11   8       29.67       33.05      2.77 o
  -4  11   8       30.41       30.61      2.04 o
  -3  11   8       22.98       21.90      1.83 o
  -2  11   8      101.00      104.07      3.38 o
  -1  11   8       52.16       45.86      2.38 o
   0  11   8      187.40      186.70      4.64 o
   1  11   8       53.54       50.59      2.52 o
   2  11   8      100.79      109.26      4.14 o
   3  11   8       23.39       24.03      2.05 o
   4  11   8       32.13       32.76      1.98 o
   5  11   8       29.66       33.08      1.97 o
   6  11   8        4.74        9.67      1.81 o
   7  11   8       19.96       23.95      3.29 o
  -6  12   8        2.91        1.19      3.91 o
  -5  12   8       23.82       34.05      5.11 o
  -4  12   8       55.37       57.61      2.90 o
  -3  12   8        9.44       12.62      1.69 o
  -2  12   8       92.18       95.84      3.69 o
  -1  12   8        0.79       -0.07      1.29 o
   0  12   8        1.39        2.57      1.97 o
   1  12   8        0.84        0.95      1.68 o
   2  12   8       95.75       98.65      3.72 o
   3  12   8        8.98        8.78      1.53 o
   4  12   8       54.62       64.28      2.82 o
   5  12   8       23.63       27.22      1.96 o
   6  12   8        2.73        1.67      1.70 o
  -4  13   8        7.01        5.08      2.07 o
  -3  13   8       13.80       15.70      1.93 o
  -2  13   8        6.59        3.98      1.48 o
  -1  13   8       30.51       35.01      2.29 o
   0  13   8        3.92        1.87      1.48 o
   1  13   8       30.56       40.20      2.79 o
   2  13   8        5.87        2.85      1.53 o
   3  13   8       14.11       15.02      1.78 o
   4  13   8        7.01        5.53      1.57 o
   1   0   9      328.21      361.36      5.83 o
   2   0   9     3551.36     3536.80     53.31 o
   3   0   9       11.98        8.44      0.92 o
   4   0   9      328.92      290.68      5.66 o
   5   0   9       55.10       50.82      2.32 o
   6   0   9        0.04       -0.94      1.07 o
   7   0   9      317.61      301.09      7.71 o
   8   0   9      134.80      140.99      6.62 o
   9   0   9       58.54       58.26      4.86 o
  10   0   9        5.68        4.61      1.71 o
  11   0   9       24.21       18.54      2.21 o
  12   0   9        5.07       -0.64      1.95 o
 -12   1   9        0.24       -2.82      1.91 o
 -11   1   9       12.23        9.65      2.09 o
 -10   1   9        2.12        1.02      1.53 o
  -9   1   9        0.28       -0.17      1.38 o
  -8   1   9       40.22       36.93      2.50 o
  -7   1   9       47.79       44.97      2.84 o
  -6   1   9      182.73      189.74      5.50 o
  -5   1   9       29.54       24.08      1.89 o
  -4   1   9      119.58      136.27      2.76 o
  -3   1   9      373.91      350.94      5.93 o
  -2   1   9      413.38      429.71      6.86 o
  -1   1   9     1532.29     1673.53     25.32 o
   0   1   9       62.91       59.19      1.66 o
   1   1   9     1549.94     1653.04     25.24 o
   2   1   9      401.58      418.79      6.67 o
   3   1   9      387.38      372.22      6.81 o
   4   1   9      127.15      148.27      3.16 o
   5   1   9       29.25       25.04      1.69 o
   6   1   9      187.42      200.76      7.18 o
   7   1   9       47.39       48.97      2.78 o
   8   1   9       39.29       36.34      2.70 o
   9   1   9        0.26       -1.79      1.32 o
  10   1   9        2.16       -0.20      1.88 o
  11   1   9       12.08        9.22      2.32 o
  12   1   9        0.24       -1.54      1.51 o
 -12   2   9        8.58        8.01      2.18 o
 -11   2   9       12.18       12.58      2.03 o
 -10   2   9        8.31        7.27      1.77 o
  -9   2   9       32.71       27.29      2.16 o
  -8   2   9       91.66       84.01      7.89 o
  -7   2   9      385.45      392.99      9.90 o
  -6   2   9      176.61      186.65      5.41 o
  -5   2   9      831.87      834.48     15.35 o
  -4   2   9      356.55      365.46      5.95 o
  -3   2   9      392.44      439.16      7.15 o
  -2   2   9      585.26      627.59     10.08 o
  -1   2   9     3928.13     3801.61     56.68 o
   0   2   9       24.58       35.50      2.01 o
   1   2   9     3887.30     3709.93     82.92 o
   2   2   9      586.82      657.53     11.59 o
   3   2   9      397.41      440.35     10.17 o
   4   2   9      352.34      333.62     26.50 o
   6   2   9      173.98      182.37      7.27 o
   7   2   9      389.18      388.65     13.28 o
   8   2   9       90.83       80.86      4.47 o
   9   2   9       32.48       27.11      2.81 o
  10   2   9        8.05        8.46      2.29 o
  11   2   9       12.59       13.36      2.60 o
  12   2   9        8.35        6.33      2.37 o
 -12   3   9       10.16       16.03      3.71 o
 -11   3   9       26.63       24.62      3.16 o
 -10   3   9       16.18       16.84      2.12 o
  -9   3   9        0.37        2.05      3.07 o
  -8   3   9       88.74       84.85      3.69 o
  -7   3   9       58.16       52.22      4.54 o
  -6   3   9      314.28      315.02      8.10 o
  -5   3   9      364.34      360.78      7.19 o
  -4   3   9      551.84      585.64     10.98 o
  -3   3   9     1476.57     1495.14     22.72 o
  -2   3   9        8.17       13.17      0.94 o
  -1   3   9       38.94       55.30      1.49 o
   0   3   9      386.39      393.31      8.80 o
   1   3   9       34.96       50.54      2.35 o
   2   3   9        7.52       10.68      0.62 o
   3   3   9     1476.01     1460.03     26.04 o
   6   3   9      317.30      310.51     10.89 o
   7   3   9       58.34       51.83      3.65 o
   8   3   9       88.73       90.64      4.96 o
   9   3   9        0.61        3.73      2.16 o
  10   3   9       16.11       15.73      2.72 o
  11   3   9       25.29       21.01      2.89 o
  12   3   9       10.61       15.43      2.94 o
 -11   4   9       10.28        5.89      2.14 o
 -10   4   9        4.22        3.57      1.80 o
  -9   4   9      115.58      120.74      4.39 o
  -8   4   9       21.85       36.08     10.05 o
  -7   4   9      176.54      174.01      5.29 o
  -6   4   9       58.12       48.69      4.86 o
  -5   4   9       91.68       96.10      2.82 o
  -4   4   9      593.96      617.82     11.62 o
  -3   4   9      836.68      812.61     14.80 o
  -2   4   9     1978.62     2036.37     30.72 o
  -1   4   9      120.54      128.12      2.50 o
   0   4   9       58.07       64.77      2.44 o
   1   4   9      120.92      122.90      2.38 o
   2   4   9     1986.24     1993.68     35.46 o
   3   4   9      829.66      783.40     25.30 o
   5   4   9       92.01       88.62      4.53 o
   6   4   9       59.64       58.55      3.88 o
   7   4   9      173.88      164.63      7.00 o
   8   4   9       21.24       26.86      3.05 o
   9   4   9      113.10      108.01      5.63 o
  10   4   9        4.38        3.70      2.12 o
  11   4   9       10.71       11.16      2.55 o
 -11   5   9       42.69       52.28      3.59 o
 -10   5   9       13.40       18.13      2.82 o
  -9   5   9      117.37      122.51      4.68 o
  -8   5   9      156.61      147.21      5.00 o
  -7   5   9       52.39       48.36      4.05 o
  -6   5   9       84.07       78.07      3.81 o
  -5   5   9       28.42       26.92      1.55 o
  -4   5   9       70.90       66.14      2.27 o
  -3   5   9      637.31      633.76     15.66 o
  -2   5   9      970.30      952.50     17.51 o
  -1   5   9      395.23      388.43     14.83 o
   0   5   9      851.98      829.12     14.95 o
   1   5   9      394.30      404.41      7.34 o
   2   5   9      975.10      973.01     21.50 o
   3   5   9      639.91      633.99     14.36 o
   4   5   9       70.08       60.55      2.48 o
   5   5   9       26.34       20.66      2.50 o
   6   5   9       82.90       77.32      4.38 o
   7   5   9       49.97       45.83      3.64 o
   8   5   9      154.85      145.92      6.68 o
   9   5   9      117.77      108.27      5.70 o
  10   5   9       13.04       19.54      3.00 o
  11   5   9       42.69       48.49      4.50 o
 -11   6   9        5.26        7.88      2.18 o
 -10   6   9      171.78      183.45      6.19 o
  -9   6   9        0.49        4.85      1.84 o
  -8   6   9       32.73       24.95      3.68 o
  -7   6   9       38.04       45.41      3.87 o
  -6   6   9      285.77      278.34      7.59 o
  -5   6   9        4.27        2.57      1.18 o
  -4   6   9      257.14      248.33      5.40 o
  -3   6   9      299.26      285.27      5.98 o
  -2   6   9      188.81      203.50      5.27 o
  -1   6   9      619.13      593.56     20.00 o
   0   6   9      145.29      144.89      3.22 o
   1   6   9      618.98      630.53     16.86 o
   2   6   9      190.72      209.58      4.47 o
   3   6   9      299.78      285.88      5.76 o
   4   6   9      257.78      247.23      5.14 o
   5   6   9        4.12        3.46      1.87 o
   6   6   9      287.35      281.16     10.32 o
   7   6   9       39.11       49.05      3.97 o
   8   6   9       33.01       31.73      3.30 o
   9   6   9        0.44        1.74      2.09 o
  10   6   9      171.20      177.19      7.97 o
  11   6   9        5.25        7.97      2.64 o
 -10   7   9        6.03       10.09      2.79 o
  -9   7   9       20.95       24.51      2.65 o
  -8   7   9       69.95       83.27      4.00 o
  -7   7   9       41.09       41.70      2.96 o
  -6   7   9       95.83       97.09      3.84 o
  -5   7   9       42.00       40.51      2.19 o
  -4   7   9      213.40      216.66      4.98 o
  -3   7   9       12.22       16.77      1.72 o
  -2   7   9        5.61        6.12      1.21 o
  -1   7   9       22.59       24.94      4.12 o
   0   7   9       98.73       83.89      5.85 o
   1   7   9       22.63       22.19      2.08 o
   2   7   9        5.33        3.88      1.39 o
   3   7   9       12.27       16.22      1.60 o
   4   7   9      217.66      220.59      4.77 o
   5   7   9       39.01       35.29      3.63 o
   6   7   9       96.71       93.85      4.96 o
   7   7   9       39.48       39.34      3.60 o
   8   7   9       70.70       85.07      4.94 o
   9   7   9       21.10       26.30      3.30 o
  10   7   9        6.07       10.92      2.87 o
 -10   8   9        0.89        1.49      1.94 o
  -9   8   9       81.52       93.51      7.54 o
  -8   8   9        1.59        2.66      1.72 o
  -7   8   9      143.29      154.52      5.35 o
  -6   8   9        4.37        3.47      1.70 o
  -5   8   9       86.40       76.39      2.74 o
  -4   8   9       14.83       10.82      1.39 o
  -3   8   9      178.73      159.93      4.13 o
  -2   8   9       16.68       15.22      2.02 o
  -1   8   9       18.74       15.14      2.22 o
   0   8   9       30.17       30.99      2.62 o
   1   8   9       19.31       18.25      1.35 o
   2   8   9       16.87       14.21      2.15 o
   3   8   9      184.09      167.70      3.99 o
   4   8   9       14.57       10.48      1.20 o
   5   8   9       85.23       74.20      3.22 o
   6   8   9        3.99        1.39      2.00 o
   7   8   9      144.22      153.16      7.04 o
   8   8   9        1.64        6.13      2.51 o
   9   8   9       82.39       97.02      5.71 o
  10   8   9        0.82        0.26      2.54 o
  -9   9   9       18.42       16.43      2.41 o
  -8   9   9       26.74       25.42      2.71 o
  -7   9   9       29.65       27.10      2.45 o
  -6   9   9       13.12       11.71      2.01 o
  -5   9   9       80.70       83.15      3.13 o
  -4   9   9       94.89       96.11      5.02 o
  -3   9   9       40.11       37.70      2.35 o
  -2   9   9       59.29       62.08      2.47 o
  -1   9   9       42.62       37.97      2.04 o
   0   9   9       12.43        8.62      1.24 o
   1   9   9       42.46       38.13      2.12 o
   2   9   9       57.53       58.45      2.42 o
   3   9   9       41.02       42.85      2.13 o
   4   9   9       93.42       99.00      2.99 o
   5   9   9       83.33       80.73      6.21 o
   6   9   9       13.59       13.45      2.69 o
   7   9   9       29.87       27.72      3.23 o
   8   9   9       27.70       30.05      3.32 o
   9   9   9       18.82       16.54      2.96 o
  -8  10   9        7.52        5.11      2.02 o
  -7  10   9       13.33       17.26      2.33 o
  -6  10   9       98.14      109.66      4.89 o
  -5  10   9       52.90       54.02      2.67 o
  -4  10   9       47.27       46.83      2.48 o
  -3  10   9      139.75      128.19      3.71 o
  -2  10   9       31.42       23.43      1.68 o
  -1  10   9       85.19       88.27      3.02 o
   0  10   9       25.97       23.26      1.64 o
   1  10   9       87.53       90.69      3.02 o
   2  10   9       30.88       29.30      1.98 o
   3  10   9      137.32      129.88      3.71 o
   4  10   9       47.75       50.37      2.46 o
   5  10   9       50.96       51.72      2.98 o
   6  10   9       97.56      111.73      6.01 o
   7  10   9       13.52       16.55      2.86 o
   8  10   9        7.64        5.40      2.58 o
  -7  11   9       16.40       21.28      2.55 o
  -6  11   9        9.49       10.08      2.14 o
  -5  11   9       17.36       19.52      2.30 o
  -4  11   9       11.31       10.57      1.61 o
  -3  11   9        4.05        1.26      1.36 o
  -2  11   9       26.13       27.04      1.90 o
  -1  11   9       79.10       80.64      3.00 o
   0  11   9       41.60       48.77      2.58 o
   1  11   9       78.08       77.54      2.86 o
   2  11   9       26.19       25.82      1.80 o
   3  11   9        3.62        1.65      1.27 o
   4  11   9       10.93       12.32      1.52 o
   5  11   9       16.52       24.11      3.27 o
   6  11   9        9.24        8.34      2.64 o
   7  11   9       17.05       21.08      3.22 o
  -5  12   9        0.11        0.97      2.18 o
  -4  12   9       18.80       20.90      1.95 o
  -3  12   9        9.38        5.32      1.60 o
  -2  12   9      106.29      121.03      3.78 o
  -1  12   9       34.78       32.02      2.09 o
   0  12   9       16.29       13.38      1.64 o
   1  12   9       34.98       32.29      2.08 o
   2  12   9      104.67      125.09      6.37 o
   3  12   9       10.28        4.62      1.51 o
   4  12   9       18.62       23.27      1.85 o
   5  12   9        0.10       -2.51      2.33 o
  -2  13   9       28.41       26.07      2.17 o
  -1  13   9       45.96       48.93      2.81 o
   0  13   9       15.97       14.18      1.83 o
   1  13   9       45.84       51.01      2.88 o
   2  13   9       28.52       31.77      2.28 o
   0   0  10      723.16      772.42     16.96 o
   1   0  10       83.49       83.53      1.80 o
   2   0  10      365.57      392.74      6.33 o
   3   0  10      227.66      248.10      4.97 o
   4   0  10      114.71      113.87      2.74 o
   5   0  10       10.77       11.14      1.22 o
   6   0  10      476.25      463.73     11.02 o
   7   0  10      107.15      116.02      8.75 o
   8   0  10       24.05       18.36      1.92 o
   9   0  10       13.10       16.26      1.56 o
  10   0  10        7.22        5.43      1.38 o
  11   0  10        1.30       -0.58      2.08 o
  12   0  10        0.21       -2.33      1.55 o
 -12   1  10        0.88       -2.93      1.95 o
 -11   1  10       28.28       27.13      6.22 o
 -10   1  10       10.97        8.06      1.76 o
  -9   1  10       15.25       12.32      3.26 o
  -8   1  10      107.66      104.68      4.03 o
  -7   1  10       78.90       77.19      3.22 o
  -6   1  10       89.34       74.56      2.65 o
  -5   1  10      310.05      305.97      5.37 o
  -4   1  10      240.37      229.60      4.13 o
  -3   1  10      459.87      490.99      7.98 o
  -2   1  10      628.67      630.71     10.00 o
  -1   1  10       23.85       27.77      1.19 o
   0   1  10       49.21       46.42      1.30 o
   1   1  10       27.24       30.96      1.70 o
   2   1  10      632.57      634.34      9.83 o
   3   1  10      462.62      496.56      9.12 o
   4   1  10      236.75      230.61      4.71 o
   5   1  10      316.19      318.64     10.78 o
   6   1  10       90.87       84.15      3.38 o
   7   1  10       80.29       83.55      4.70 o
   8   1  10      107.81      112.19      4.99 o
   9   1  10       16.25       12.67      2.27 o
  10   1  10       11.18        8.04      2.19 o
  11   1  10       28.48       27.57      3.05 o
  12   1  10        0.79       -0.19      1.53 o
 -11   2  10        7.03        5.23      2.86 o
 -10   2  10       42.95       48.12      5.85 o
  -9   2  10        5.26        2.65      1.66 o
  -8   2  10       31.00       26.54      2.13 o
  -7   2  10        6.48        4.18      1.62 o
  -6   2  10      596.72      635.14     14.99 o
  -5   2  10      139.89      130.34      2.83 o
  -4   2  10      425.29      402.87      6.77 o
  -3   2  10      737.85      784.95     12.45 o
  -2   2  10      128.42      125.09      2.54 o
  -1   2  10      944.57      910.50     14.21 o
   0   2  10        0.77        0.91      0.56 o
   1   2  10      955.52      926.19     16.23 o
   2   2  10      125.61      125.60      2.34 o
   3   2  10      749.94      804.87     17.12 o
   4   2  10      426.56      414.31      9.24 o
   5   2  10      136.99      132.78      5.78 o
   6   2  10      605.88      620.46     20.11 o
   7   2  10        6.49        5.47      1.98 o
   8   2  10       31.98       20.99      2.72 o
   9   2  10        5.28       -0.09      1.99 o
  10   2  10       42.76       44.89      3.92 o
  11   2  10        6.98        7.93      2.30 o
 -11   3  10       32.70       35.87      3.15 o
 -10   3  10        3.44        4.28      2.13 o
  -9   3  10       12.58       13.62      1.96 o
  -8   3  10       34.23       41.80      2.97 o
  -7   3  10      301.83      307.42     11.04 o
  -6   3  10      277.58      301.47     10.82 o
  -5   3  10      431.15      440.22      8.62 o
  -4   3  10      230.15      246.90      4.47 o
  -3   3  10       20.53       23.19      1.58 o
  -2   3  10      888.53      914.73     14.33 o
  -1   3  10      537.76      528.66      8.24 o
   0   3  10       85.98       83.10      2.29 o
   1   3  10      530.22      500.82     16.26 o
   2   3  10      905.74      930.08     20.19 o
   3   3  10       19.88       25.55      2.40 o
   4   3  10      231.21      246.16      9.00 o
   5   3  10      437.17      442.63     14.65 o
   6   3  10      271.77      284.44     10.47 o
   7   3  10      301.43      306.38     10.95 o
   8   3  10       35.70       39.01      3.83 o
   9   3  10       13.50       16.35      2.68 o
  10   3  10        3.36        0.56      1.96 o
  11   3  10       33.08       27.97      3.25 o
 -11   4  10        4.52        3.89      2.83 o
 -10   4  10        0.41       -1.62      1.61 o
  -9   4  10       36.47       37.49      2.74 o
  -8   4  10      139.63      148.82      4.98 o
  -7   4  10      201.60      209.12      9.82 o
  -6   4  10      217.50      219.89      6.33 o
  -5   4  10      169.22      170.37      4.13 o
  -4   4  10       59.12       58.25      2.18 o
  -3   4  10      202.23      185.63      3.55 o
  -2   4  10     1064.99     1047.63     16.07 o
  -1   4  10      256.80      254.56      4.42 o
   0   4  10      531.74      543.62      8.66 o
   1   4  10      259.43      252.72      7.36 o
   2   4  10     1054.18     1019.75     17.90 o
   4   4  10       59.56       53.08      3.69 o
   5   4  10      165.32      155.19      6.68 o
   6   4  10      219.58      222.17      8.44 o
   7   4  10      200.33      208.41      8.38 o
   8   4  10      137.89      135.67      6.44 o
   9   4  10       36.89       36.96      3.80 o
  10   4  10        0.44        0.19      2.05 o
  11   4  10        4.45        4.75      2.57 o
 -11   5  10        5.37       12.59      2.43 o
 -10   5  10        0.66        1.51      1.91 o
  -9   5  10       70.37       77.21      3.66 o
  -8   5  10       60.60       61.07      3.55 o
  -7   5  10       87.37       81.63      3.61 o
  -6   5  10      104.94       99.57      3.98 o
  -5   5  10       59.45       62.03      2.54 o
  -4   5  10      145.07      148.46      5.17 o
  -3   5  10      839.28      842.86     13.39 o
  -2   5  10      504.24      483.83      7.89 o
  -1   5  10      324.20      339.34      5.72 o
   0   5  10     2309.21     2223.74     39.46 o
   1   5  10      324.63      335.25      8.16 o
   2   5  10      497.72      477.28     11.15 o
   3   5  10      853.59      856.49     18.87 o
   4   5  10      139.59      138.56      6.18 o
   5   5  10       60.77       65.31      4.12 o
   6   5  10      103.60       99.75      5.32 o
   7   5  10       84.40       78.93      4.67 o
   8   5  10       62.98       64.00      4.45 o
   9   5  10       71.07       66.38      4.56 o
  10   5  10        0.50        1.39      2.39 o
  11   5  10        5.56        7.91      2.82 o
 -10   6  10       15.53       14.03      2.43 o
  -9   6  10        0.08        2.11      1.83 o
  -8   6  10       30.08       26.53      3.06 o
  -7   6  10        3.83        5.76      1.65 o
  -6   6  10      120.42      123.51      4.46 o
  -5   6  10      178.74      195.73      4.66 o
  -4   6  10       79.80       80.58      3.12 o
  -3   6  10      363.72      374.43      7.56 o
  -2   6  10       43.35       42.82      1.78 o
  -1   6  10     2295.87     2274.67     34.69 o
   0   6  10        0.07        3.42      1.09 o
   1   6  10     2287.96     2284.16     40.44 o
   2   6  10       43.86       39.57      3.38 o
   3   6  10      358.42      369.43      7.31 o
   4   6  10       81.37       74.53      4.76 o
   5   6  10      178.16      192.19      7.80 o
   6   6  10      120.48      128.04      6.10 o
   7   6  10        3.83        5.38      2.23 o
   8   6  10       28.81       28.17      3.25 o
   9   6  10        0.08        3.76      2.40 o
  10   6  10       16.12       18.99      2.94 o
 -10   7  10       20.51       21.79      5.09 o
  -9   7  10       59.17       58.26      3.49 o
  -8   7  10       12.89       14.53      2.11 o
  -7   7  10       34.73       34.40      2.67 o
  -6   7  10      100.49      106.38      5.50 o
  -5   7  10       28.83       27.53      1.75 o
  -4   7  10        3.02        2.71      1.78 o
  -3   7  10      670.66      670.54     12.73 o
  -2   7  10      769.16      770.11     14.58 o
  -1   7  10      139.20      144.89      5.65 o
   0   7  10      854.09      840.92     15.59 o
   1   7  10      140.44      146.13      3.64 o
   2   7  10      766.06      787.84     14.48 o
   3   7  10      669.80      666.51     12.54 o
   4   7  10        3.61        3.38      2.04 o
   5   7  10       28.80       28.39      2.93 o
   6   7  10       98.60      108.66      5.71 o
   7   7  10       36.78       41.72      3.67 o
   8   7  10       12.88       12.35      2.65 o
   9   7  10       59.45       58.92      4.68 o
  10   7  10       20.89       20.28      3.29 o
  -9   8  10        4.08        4.73      1.99 o
  -8   8  10       13.13       12.14      2.11 o
  -7   8  10       18.52       15.04      2.38 o
  -6   8  10       33.09       27.20      2.36 o
  -5   8  10      151.22      140.64      4.76 o
  -4   8  10      135.70      145.52      3.92 o
  -3   8  10        0.51        3.28      1.77 o
  -2   8  10      262.75      280.51      6.13 o
  -1   8  10       75.88       75.41      4.43 o
   0   8  10        8.23        6.55      1.42 o
   1   8  10       75.36       78.52      3.06 o
   2   8  10      265.11      286.38      6.01 o
   3   8  10        0.57        0.72      1.09 o
   4   8  10      136.39      140.65      6.64 o
   5   8  10      154.85      139.74      6.61 o
   6   8  10       32.40       24.89      3.00 o
   7   8  10       18.75       19.59      2.96 o
   8   8  10       13.28       14.46      2.72 o
   9   8  10        4.48        8.18      2.56 o
  -8   9  10        0.89       -0.79      1.79 o
  -7   9  10       11.55       11.90      2.14 o
  -6   9  10       51.05       53.60      3.22 o
  -5   9  10       23.48       21.82      1.78 o
  -4   9  10       35.85       30.86      1.91 o
  -3   9  10      306.87      326.27      8.95 o
  -2   9  10       43.61       45.86      3.58 o
  -1   9  10       46.21       45.48      2.46 o
   0   9  10       94.47       96.91      3.09 o
   1   9  10       49.56       52.37      4.21 o
   2   9  10       41.67       43.49      2.60 o
   3   9  10      309.60      324.89      6.83 o
   4   9  10       37.38       35.31      2.60 o
   5   9  10       23.52       24.02      3.03 o
   6   9  10       51.12       52.75      4.18 o
   7   9  10       11.43       11.98      2.83 o
   8   9  10        0.95       -0.32      2.28 o
  -7  10  10        8.48        9.56      2.03 o
  -6  10  10       26.16       34.09      5.05 o
  -5  10  10       47.86       45.07      2.47 o
  -4  10  10       34.24       31.18      2.03 o
  -3  10  10       21.66       22.52      1.91 o
  -2  10  10       34.74       37.39      2.49 o
  -1  10  10      149.90      174.54      4.44 o
   0  10  10        0.19       -0.67      1.19 o
   1  10  10      148.03      166.22      4.31 o
   2  10  10       35.53       39.48      2.27 o
   3  10  10       22.23       24.37      1.69 o
   4  10  10       34.24       27.15      2.19 o
   5  10  10       48.46       54.40      4.38 o
   6  10  10       25.53       29.51      3.59 o
   7  10  10        8.86        7.92      2.81 o
  -6  11  10       30.57       37.69      2.97 o
  -5  11  10       25.61       26.29      2.07 o
  -4  11  10       36.38       40.22      3.03 o
  -3  11  10       34.44       33.94      2.19 o
  -2  11  10       31.97       29.27      2.00 o
  -1  11  10       11.11       11.37      1.59 o
   0  11  10      102.59      120.18      3.65 o
   1  11  10       10.78       10.36      1.49 o
   2  11  10       32.53       37.76      2.31 o
   3  11  10       32.58       34.44      3.45 o
   4  11  10       37.06       44.50      3.16 o
   5  11  10       24.83       20.94      3.06 o
   6  11  10       30.25       34.41      3.81 o
  -4  12  10       35.39       41.84      2.58 o
  -3  12  10       33.36       38.66      2.43 o
  -2  12  10       35.29       38.68      2.39 o
  -1  12  10       20.10       21.51      1.93 o
   0  12  10       85.19       75.36      3.15 o
   1  12  10       20.06       18.64      1.92 o
   2  12  10       35.64       39.93      2.44 o
   3  12  10       34.06       37.00      4.28 o
   4  12  10       35.50       36.72      3.89 o
   1   0  11        0.15       -0.39      0.46 o
   2   0  11      210.41      187.42      3.96 o
   3   0  11      186.54      191.84      4.07 o
   4   0  11      394.44      382.27      7.36 o
   5   0  11      832.11      795.90     14.48 o
   6   0  11       13.41       17.36      8.49 o
   7   0  11      931.69      883.53     48.00 o
   8   0  11       39.02       38.19      2.06 o
   9   0  11        0.78       -1.15      1.21 o
  10   0  11        0.52       -1.40      1.18 o
  11   0  11        4.68        3.44      1.41 o
 -11   1  11        7.16        5.41      1.57 o
 -10   1  11        0.14       -1.30      1.75 o
  -9   1  11       10.84       10.84      1.60 o
  -8   1  11      108.31      103.08      3.15 o
  -7   1  11      121.74      121.39      3.77 o
  -6   1  11     1371.03     1304.24     23.84 o
  -5   1  11       91.19       87.22      2.94 o
  -4   1  11      152.90      141.52      2.95 o
  -3   1  11       53.97       49.43      1.60 o
  -2   1  11       72.68       79.71      1.95 o
  -1   1  11      150.28      150.61      2.82 o
   0   1  11        8.58        3.63      0.59 o
   1   1  11      145.39      141.28      3.12 o
   2   1  11       76.85       85.64      2.69 o
   3   1  11       50.98       47.77      2.08 o
   4   1  11      150.04      146.19      3.99 o
   5   1  11       91.35       80.61      3.30 o
   6   1  11     1363.91     1321.53     29.03 o
   7   1  11      120.82      116.62      5.58 o
   8   1  11      107.71       97.15      5.14 o
   9   1  11       10.95        9.16      2.35 o
  10   1  11        0.27       -2.40      1.90 o
  11   1  11        6.97        6.47      1.83 o
 -11   2  11       18.67       17.03      4.11 o
 -10   2  11       20.87       19.45      2.24 o
  -9   2  11       15.35       13.64      1.95 o
  -8   2  11      306.51      285.20      6.24 o
  -7   2  11      245.57      240.56      6.53 o
  -6   2  11       18.05       17.41      1.77 o
  -5   2  11      218.87      216.55      4.12 o
  -4   2  11      257.68      241.10      4.34 o
  -3   2  11      277.19      263.30      4.61 o
  -2   2  11      222.53      221.36      3.96 o
  -1   2  11      204.03      175.30      3.28 o
   0   2  11       20.20       23.42      1.21 o
   1   2  11      204.61      179.93      3.68 o
   2   2  11      216.22      218.58      5.44 o
   3   2  11      267.56      251.58      6.21 o
   4   2  11      252.81      234.70      5.88 o
   5   2  11      213.99      210.02      8.11 o
   6   2  11       16.26       17.68      2.53 o
   7   2  11      243.71      241.37      9.19 o
   8   2  11      302.91      279.27     10.53 o
   9   2  11       15.49       13.71      2.42 o
  10   2  11       21.04       14.98      2.70 o
  11   2  11       18.77       13.19      2.66 o
 -11   3  11       31.26       29.11      2.72 o
 -10   3  11       36.40       38.35      6.62 o
  -9   3  11        2.69        1.94      2.75 o
  -8   3  11        8.76       10.31      1.91 o
  -7   3  11      192.18      186.44      6.93 o
  -6   3  11       98.87       92.23      3.92 o
  -5   3  11      228.53      223.42      4.25 o
  -4   3  11      331.91      344.36      5.93 o
  -3   3  11      262.13      237.41      4.35 o
  -2   3  11      220.10      232.82      4.21 o
  -1   3  11      394.21      389.73      6.49 o
   0   3  11      152.47      152.85      2.92 o
   1   3  11      396.56      398.60      6.42 o
   2   3  11      224.02      238.03      5.72 o
   3   3  11      271.76      239.09      5.79 o
   4   3  11      323.40      337.05     11.82 o
   5   3  11      229.13      223.16      8.47 o
   6   3  11       96.84       92.26      4.79 o
   7   3  11      190.46      181.20      7.72 o
   8   3  11        9.09        7.58      2.43 o
   9   3  11        3.45        1.98      1.94 o
  10   3  11       36.25       25.43      3.20 o
  11   3  11       31.40       30.72      3.52 o
 -10   4  11       17.98       19.28      2.40 o
  -9   4  11       39.45       40.59      2.87 o
  -8   4  11        7.66        6.09      1.86 o
  -7   4  11       36.84       34.87      2.97 o
  -6   4  11      199.88      211.58      6.09 o
  -5   4  11      219.76      202.69      4.02 o
  -4   4  11      415.61      411.41      6.99 o
  -3   4  11      289.43      280.76      6.13 o
  -2   4  11      325.87      319.08      5.58 o
  -1   4  11        4.62        2.01      1.59 o
   0   4  11     1406.71     1379.68     24.28 o
   1   4  11        4.85        3.58      1.07 o
   2   4  11      332.58      337.60      7.91 o
   3   4  11      285.29      276.64     10.13 o
   4   4  11      416.48      410.58     13.88 o
   5   4  11      218.68      207.48      8.16 o
   6   4  11      200.89      200.89      8.19 o
   7   4  11       37.98       45.08      3.66 o
   8   4  11        7.18        6.16      2.41 o
   9   4  11       40.83       36.31      3.68 o
  10   4  11       18.03       20.57      3.12 o
 -10   5  11       20.00       21.98      2.65 o
  -9   5  11       59.97       67.01      5.58 o
  -8   5  11       37.97       39.96      4.40 o
  -7   5  11       41.22       40.96      5.58 o
  -6   5  11      368.43      398.28      8.10 o
  -5   5  11       65.20       62.03      2.47 o
  -4   5  11       27.98       24.72      1.30 o
  -3   5  11      140.17      121.30      3.35 o
  -2   5  11      351.00      353.49      6.56 o
  -1   5  11      517.75      511.48      8.30 o
   0   5  11       49.77       50.01      1.75 o
   1   5  11      514.14      505.68      9.65 o
   2   5  11      350.15      354.49      8.56 o
   3   5  11      140.62      120.63      5.85 o
   4   5  11       28.50       20.65      2.70 o
   5   5  11       67.55       60.61      4.39 o
   6   5  11      366.60      382.81     13.69 o
   7   5  11       41.34       39.80      3.72 o
   8   5  11       38.65       42.93      4.04 o
   9   5  11       59.81       52.87      4.27 o
  10   5  11       19.75       20.61      3.20 o
 -10   6  11       22.38       29.36      2.81 o
  -9   6  11        0.86        0.17      1.84 o
  -8   6  11       37.83       32.50      2.59 o
  -7   6  11       21.82       22.61      2.29 o
  -6   6  11      175.23      174.41      8.25 o
  -5   6  11       54.06       57.16      2.80 o
  -4   6  11       41.32       41.69      3.89 o
  -3   6  11     1575.49     1556.23     24.07 o
  -2   6  11        9.66       11.85      1.10 o
  -1   6  11      180.31      181.19      4.25 o
   0   6  11       58.95       54.39      2.32 o
   1   6  11      180.37      177.78      4.15 o
   2   6  11        9.73       12.00      1.49 o
   3   6  11     1570.44     1555.87     47.42 o
   4   6  11       40.18       32.49      3.28 o
   5   6  11       54.79       59.79      4.14 o
   6   6  11      176.71      192.13      7.80 o
   7   6  11       22.60       25.73      3.18 o
   8   6  11       38.49       37.77      3.73 o
   9   6  11        0.87        0.88      2.20 o
  10   6  11       22.02       21.33      3.36 o
  -9   7  11        2.58        3.61      2.09 o
  -8   7  11        7.67        8.52      1.99 o
  -7   7  11        7.44        6.44      2.74 o
  -6   7  11        1.45       -1.52      1.25 o
  -5   7  11       85.86       86.59      2.97 o
  -4   7  11       92.67       88.83      2.93 o
  -3   7  11       13.31       18.52      1.65 o
  -2   7  11      115.70      120.43      3.50 o
  -1   7  11      769.05      715.54     13.58 o
   0   7  11        1.96        2.08      1.11 o
   1   7  11      767.94      727.90     13.53 o
   2   7  11      114.20      123.06      3.34 o
   3   7  11       14.40       16.68      2.75 o
   4   7  11       91.78       86.53      5.00 o
   5   7  11       83.44       84.25      4.94 o
   6   7  11        1.39       -0.05      2.06 o
   7   7  11        7.56        5.68      2.43 o
   8   7  11        7.24        5.79      2.37 o
   9   7  11        2.47        3.44      2.59 o
  -8   8  11        1.75        0.50      1.81 o
  -7   8  11       13.67       12.84      2.06 o
  -6   8  11       44.50       44.92      2.96 o
  -5   8  11       19.80       22.37      1.77 o
  -4   8  11       82.23       76.12      2.87 o
  -3   8  11      105.19      114.90      4.34 o
  -2   8  11      390.47      388.11      7.97 o
  -1   8  11       79.59       75.39      3.24 o
   0   8  11      905.08      914.44     17.00 o
   1   8  11       79.18       71.03      3.14 o
   2   8  11      389.95      389.03      7.81 o
   3   8  11      106.04      116.97      5.99 o
   4   8  11       81.04       69.78      4.65 o
   5   8  11       19.86       18.78      2.97 o
   6   8  11       45.69       53.55      4.39 o
   7   8  11       12.70       10.57      2.65 o
   8   8  11        1.71        1.13      2.43 o
  -7   9  11        1.88        4.23      1.94 o
  -6   9  11        8.87        8.98      1.91 o
  -5   9  11       14.08       11.16      1.59 o
  -4   9  11       40.01       38.51      2.13 o
  -3   9  11       29.26       26.47      1.96 o
  -2   9  11       95.30       84.91      3.02 o
  -1   9  11      332.37      325.83      6.93 o
   0   9  11        0.03       -1.48      1.17 o
   1   9  11      331.47      319.59      7.07 o
   2   9  11       94.21       84.75      3.00 o
   3   9  11       28.28       27.37      3.14 o
   4   9  11       40.46       36.29      3.64 o
   5   9  11       13.47       10.38      2.82 o
   6   9  11        8.73       11.45      2.80 o
   7   9  11        1.88        2.35      2.52 o
  -6  10  11       13.74       12.10      2.29 o
  -5  10  11        4.70        1.54      1.52 o
  -4  10  11        1.66       -0.28      1.35 o
  -3  10  11      126.64      128.80      3.80 o
  -2  10  11       44.45       45.85      2.60 o
  -1  10  11       70.77       66.28      4.24 o
   0  10  11        0.47        0.04      1.18 o
   1  10  11       69.99       66.40      2.74 o
   2  10  11       44.64       44.65      3.37 o
   3  10  11      128.00      140.17      6.47 o
   4  10  11        1.63       -0.31      2.17 o
   5  10  11        4.54        0.45      2.39 o
   6  10  11       14.00       13.39      2.90 o
  -5  11  11        9.08        6.71      1.74 o
  -4  11  11        1.59        0.57      1.52 o
  -3  11  11        4.60        4.21      1.54 o
  -2  11  11       37.68       38.83      2.36 o
  -1  11  11        6.43        4.40      1.47 o
   0  11  11       19.28       18.85      1.76 o
   1  11  11        6.76        8.18      1.59 o
   2  11  11       36.24       38.82      2.32 o
   3  11  11        4.34        6.23      2.63 o
   4  11  11        1.38       -1.19      2.20 o
   5  11  11        9.00        8.60      2.64 o
  -2  12  11       21.63       21.68      1.99 o
  -1  12  11       27.48       25.98      2.07 o
   0  12  11       57.02       59.00      2.90 o
   1  12  11       26.82       26.72      2.05 o
   2  12  11       22.12       21.27      2.33 o
   0   0  12     1424.14     1569.46     33.95 o
   1   0  12       26.37       27.95      1.88 o
   2   0  12       66.97       51.70      4.61 o
   3   0  12        0.09       -1.10      0.93 o
   4   0  12      226.95      247.15      5.16 o
   5   0  12        0.44       -0.97      1.02 o
   6   0  12      275.50      262.31      5.68 o
   7   0  12        1.23       -0.05      1.50 o
   8   0  12        0.28       -1.66      1.10 o
   9   0  12        2.02        3.12      1.26 o
  10   0  12        0.34       -1.64      1.36 o
  11   0  12        1.16       -0.90      1.51 o
 -11   1  12        1.98        0.27      1.52 o
 -10   1  12        0.17       -0.47      1.39 o
  -9   1  12        5.30        3.43      1.35 o
  -8   1  12       22.13       19.56      1.64 o
  -7   1  12       29.12       25.92      1.71 o
  -6   1  12       32.70       25.59      1.62 o
  -5   1  12      265.11      263.62      4.85 o
  -4   1  12      282.73      260.40      4.71 o
  -3   1  12      252.34      258.19      4.63 o
  -2   1  12      594.91      649.29     10.38 o
  -1   1  12      709.52      777.49     12.20 o
   0   1  12        6.58        9.27      0.78 o
   1   1  12      709.19      775.21     16.94 o
   2   1  12      583.92      653.36     14.36 o
   3   1  12      253.07      257.94      6.33 o
   4   1  12      286.46      258.20      6.40 o
   5   1  12      264.84      268.29      6.60 o
   6   1  12       32.16       25.96      2.81 o
   7   1  12       29.24       28.96      2.95 o
   8   1  12       23.17       21.01      2.73 o
   9   1  12        5.12        2.36      2.02 o
  10   1  12        0.21       -0.15      1.89 o
  11   1  12        2.11       -1.12      1.68 o
 -10   2  12        3.11        2.01      1.42 o
  -9   2  12        2.51        4.25      1.36 o
  -8   2  12       63.48       58.49      2.53 o
  -7   2  12       77.86       81.52      2.87 o
  -6   2  12        1.38        1.56      0.92 o
  -5   2  12      177.31      164.30      3.39 o
  -4   2  12      169.17      171.81      3.47 o
  -3   2  12     1122.52     1106.34     17.19 o
  -2   2  12      433.96      430.65      7.17 o
  -1   2  12      349.13      380.48      6.30 o
   0   2  12        9.21       10.62      0.94 o
   1   2  12      343.98      372.35      7.14 o
   2   2  12      437.01      432.22      9.88 o
   3   2  12     1112.50     1093.52     23.68 o
   4   2  12      169.18      168.26      4.63 o
   5   2  12      176.69      159.53      6.74 o
   6   2  12        1.26       -1.10      1.77 o
   7   2  12       79.64       79.00      4.62 o
   8   2  12       64.86       52.40      4.00 o
   9   2  12        2.42       -0.52      1.92 o
  10   2  12        3.04        1.86      2.25 o
 -10   3  12       25.33       24.47      3.38 o
  -9   3  12        0.83        0.38      1.33 o
  -8   3  12        8.80       10.84      1.47 o
  -7   3  12      185.40      187.59      4.62 o
  -6   3  12       29.84       35.87      1.77 o
  -5   3  12       51.37       48.71      1.86 o
  -4   3  12      199.56      186.99      3.71 o
  -3   3  12      172.32      162.99      3.90 o
  -2   3  12     1713.39     1723.32     26.35 o
  -1   3  12      500.12      489.07      8.05 o
   0   3  12       11.15        9.82      1.45 o
   1   3  12      502.88      500.49      9.20 o
   2   3  12     1692.22     1707.46     36.35 o
   3   3  12      172.93      159.68      6.96 o
   4   3  12      197.74      188.35      7.51 o
   5   3  12       48.03       48.23      3.93 o
   6   3  12       29.94       30.19      3.23 o
   7   3  12      179.77      183.25      7.87 o
   8   3  12        8.48        6.81      2.32 o
   9   3  12        0.69        0.20      2.04 o
  10   3  12       25.63       28.92      3.38 o
 -10   4  12        1.25        2.71      1.99 o
  -9   4  12       50.71       57.02      3.67 o
  -8   4  12       10.72       11.77      1.97 o
  -7   4  12      133.82      136.21      3.83 o
  -6   4  12       87.94       91.38      2.58 o
  -5   4  12      161.53      162.10      3.55 o
  -4   4  12      146.40      150.25      3.28 o
  -3   4  12      132.06      119.11      3.56 o
  -2   4  12      650.89      593.18      9.64 o
  -1   4  12       67.27       70.28      2.05 o
   0   4  12     1720.42     1753.57     26.79 o
   1   4  12       66.39       70.77      7.21 o
   2   4  12      653.93      609.50     19.33 o
   3   4  12      132.69      114.66      5.56 o
   4   4  12      142.62      142.43      6.64 o
   5   4  12      164.37      159.17      7.10 o
   6   4  12       85.93       81.80      4.94 o
   7   4  12      135.61      126.42      6.26 o
   8   4  12       10.63        8.09      2.41 o
   9   4  12       51.85       47.23      4.38 o
  10   4  12        1.22       -0.23      2.20 o
  -9   5  12       59.12       66.97      3.81 o
  -8   5  12       12.74       14.87      2.09 o
  -7   5  12       97.38      106.58      4.45 o
  -6   5  12      120.35      112.50      3.22 o
  -5   5  12       65.65       67.02      2.62 o
  -4   5  12      152.95      150.08      3.31 o
  -3   5  12      251.50      256.05      4.74 o
  -2   5  12      299.11      284.39      5.08 o
  -1   5  12      293.18      296.95      5.37 o
   0   5  12       73.36       78.69      2.57 o
   1   5  12      295.41      305.41      7.52 o
   2   5  12      306.14      288.20     10.43 o
   3   5  12      250.55      250.42      9.57 o
   4   5  12      153.79      141.07      6.58 o
   5   5  12       63.85       60.10      4.29 o
   6   5  12      122.20      115.71      5.79 o
   7   5  12      100.47      102.72      5.59 o
   8   5  12       13.22       15.69      3.00 o
   9   5  12       59.31       58.74      4.55 o
  -9   6  12        7.14        7.91      2.15 o
  -8   6  12       90.66       95.65      4.53 o
  -7   6  12        9.14        9.98      1.91 o
  -6   6  12       78.55       84.05      3.12 o
  -5   6  12        4.98        5.28      1.22 o
  -4   6  12      108.52       90.10      2.55 o
  -3   6  12      372.40      387.74      6.77 o
  -2   6  12       74.14       70.55      2.69 o
  -1   6  12       55.22       50.86      2.60 o
   0   6  12        2.87        0.89      1.05 o
   1   6  12       56.49       56.11      2.81 o
   2   6  12       73.99       66.08      4.42 o
   3   6  12      377.99      402.59     13.74 o
   4   6  12      105.85       88.97      5.06 o
   5   6  12        5.32        5.23      2.24 o
   6   6  12       79.91       90.21      5.11 o
   7   6  12        8.89        8.11      2.65 o
   8   6  12       90.88       94.27      5.76 o
   9   6  12        7.25        7.80      2.64 o
  -8   7  12        3.86        2.06      2.00 o
  -7   7  12       63.45       58.97      3.52 o
  -6   7  12       57.15       66.83      2.96 o
  -5   7  12       10.62       12.45      1.59 o
  -4   7  12       20.78       16.36      1.58 o
  -3   7  12      170.10      179.68      4.47 o
  -2   7  12      161.36      145.51      3.87 o
  -1   7  12       32.24       28.69      2.11 o
   0   7  12       17.57       13.22      1.34 o
   1   7  12       32.33       31.18      1.77 o
   2   7  12      164.54      143.79      6.63 o
   3   7  12      172.07      178.06      7.61 o
   4   7  12       21.54       16.21      2.85 o
   5   7  12       10.64       16.93      2.83 o
   6   7  12       54.91       55.50      4.41 o
   7   7  12       63.31       58.03      4.68 o
   8   7  12        3.87        5.63      2.64 o
  -8   8  12        4.97        2.92      2.56 o
  -7   8  12       11.73       12.92      2.18 o
  -6   8  12        0.09        0.07      1.79 o
  -5   8  12      139.17      133.49      3.90 o
  -4   8  12        0.87        0.86      1.31 o
  -3   8  12       25.72       25.96      1.78 o
  -2   8  12        3.76        3.00      2.11 o
  -1   8  12       12.43        6.95      1.49 o
   0   8  12        0.62       -0.23      1.14 o
   1   8  12       12.71        7.87      1.24 o
   2   8  12        3.64        0.56      2.08 o
   3   8  12       25.23       24.60      3.06 o
   4   8  12        0.83        0.42      2.16 o
   5   8  12      137.99      132.71      6.66 o
   6   8  12        0.09        0.61      2.35 o
   7   8  12       11.56       10.83      2.87 o
   8   8  12        5.24        0.30      2.51 o
  -7   9  12       27.90       25.31      2.67 o
  -6   9  12       27.44       35.68      4.77 o
  -5   9  12       15.93       14.37      1.76 o
  -4   9  12        0.32       -0.66      1.36 o
  -3   9  12       42.08       40.87      2.35 o
  -2   9  12       62.23       61.14      2.70 o
  -1   9  12       25.78       23.89      1.74 o
   0   9  12        0.43       -1.00      1.13 o
   1   9  12       24.91       22.48      1.72 o
   2   9  12       63.18       55.92      4.24 o
   3   9  12       40.98       45.49      4.11 o
   4   9  12        0.27        1.61      2.29 o
   5   9  12       16.17       14.56      2.87 o
   6   9  12       27.12       30.95      3.71 o
   7   9  12       28.85       34.56      3.84 o
  -5  10  12        3.19        0.53      1.51 o
  -4  10  12       31.68       29.64      2.07 o
  -3  10  12       33.30       32.19      2.12 o
  -2  10  12       41.48       43.64      3.44 o
  -1  10  12       18.76       18.14      1.70 o
   0  10  12        0.07       -1.78      1.19 o
   1  10  12       19.65       19.76      2.00 o
   2  10  12       41.83       40.72      4.16 o
   3  10  12       33.28       37.71      3.82 o
   4  10  12       31.03       27.40      3.39 o
   5  10  12        3.20        2.71      2.48 o
  -3  11  12       32.00       32.76      2.25 o
  -2  11  12       45.73       44.87      2.62 o
  -1  11  12        1.72       -0.84      1.94 o
   0  11  12        1.64        1.01      1.36 o
   1  11  12        1.91        2.57      1.79 o
   2  11  12       45.34       46.91      4.61 o
   3  11  12       32.36       34.22      3.72 o
   1   0  13       60.34       65.49      2.42 o
   2   0  13      149.95      144.62      2.97 o
   3   0  13        0.11       -1.15      0.77 o
   4   0  13        8.28        6.75      0.91 o
   5   0  13       44.35       43.84      1.75 o
   6   0  13        0.47       -0.77      1.30 o
   7   0  13       58.48       47.92      2.41 o
   8   0  13       10.07        7.09      1.45 o
   9   0  13       11.31        9.23      1.59 o
  10   0  13        0.06       -0.75      2.78 o
 -10   1  13       40.13       45.25      2.60 o
  -9   1  13       40.25       40.58      2.32 o
  -8   1  13        6.92        3.88      1.42 o
  -7   1  13       61.17       67.13      3.73 o
  -6   1  13       12.30       12.01      1.88 o
  -5   1  13        8.16        3.98      0.89 o
  -4   1  13       34.38       36.16      1.56 o
  -3   1  13       71.13       62.21      2.13 o
  -2   1  13      297.58      291.24      5.17 o
  -1   1  13       43.45       44.44      1.62 o
   0   1  13       33.24       29.33      1.54 o
   1   1  13       41.00       44.56      2.58 o
   2   1  13      305.09      302.91      7.21 o
   3   1  13       67.88       57.51      2.51 o
   4   1  13       33.65       35.09      2.12 o
   5   1  13        8.24        6.40      1.18 o
   6   1  13       12.11       11.40      2.18 o
   7   1  13       62.35       68.55      4.26 o
   8   1  13        6.77        4.72      2.30 o
   9   1  13       40.25       42.08      4.02 o
  10   1  13       39.84       42.30      2.94 o
 -10   2  13       28.58       25.06      2.19 o
  -9   2  13        0.26       -1.21      1.36 o
  -8   2  13       78.51       81.86      3.02 o
  -7   2  13       53.70       50.28      2.48 o
  -6   2  13       45.90       50.77      1.99 o
  -5   2  13       70.62       71.16      2.46 o
  -4   2  13       70.87       66.00      2.13 o
  -3   2  13      354.49      347.40      5.99 o
  -2   2  13      165.02      163.74      3.31 o
  -1   2  13      159.56      176.89      3.53 o
   0   2  13      105.84      109.76      2.83 o
   1   2  13      165.93      181.70      4.85 o
   2   2  13      165.74      169.26      8.79 o
   3   2  13      359.74      343.92      8.19 o
   4   2  13       70.10       64.68      4.28 o
   5   2  13       68.14       62.25      4.07 o
   6   2  13       47.08       47.53      3.69 o
   7   2  13       52.42       46.58      3.84 o
   8   2  13       78.71       72.86      4.75 o
   9   2  13        0.24        2.33      2.19 o
  10   2  13       29.14       25.50      3.34 o
 -10   3  13        0.60        0.54      1.48 o
  -9   3  13       58.07       62.63      2.78 o
  -8   3  13        5.65        5.36      1.62 o
  -7   3  13       77.24       77.90      2.91 o
  -6   3  13       64.73       63.67      2.19 o
  -5   3  13      114.04      108.54      2.74 o
  -4   3  13      267.30      285.97      5.15 o
  -3   3  13      153.10      152.10      3.24 o
  -2   3  13      773.18      786.16     12.52 o
  -1   3  13      107.16      107.42      3.54 o
   0   3  13        5.55        6.75      1.44 o
   1   3  13      103.91       98.50      3.64 o
   2   3  13      784.76      792.84     24.86 o
   3   3  13      153.98      152.06      6.75 o
   4   3  13      268.85      275.27     10.32 o
   5   3  13      114.24      109.34      5.48 o
   6   3  13       64.62       58.44      4.19 o
   7   3  13       79.68       78.53      4.80 o
   8   3  13        6.25        7.45      2.43 o
   9   3  13       58.74       60.91      4.46 o
  10   3  13        0.66       -0.96      2.16 o
  -9   4  13       10.55       11.15      1.64 o
  -8   4  13        9.34        8.91      1.50 o
  -7   4  13       44.00       46.68      2.57 o
  -6   4  13       74.69       79.63      2.48 o
  -5   4  13      117.44      121.71      2.96 o
  -4   4  13      103.08      115.77      3.09 o
  -3   4  13      278.18      277.18      5.04 o
  -2   4  13      359.29      359.04      6.20 o
  -1   4  13        1.93        3.37      0.93 o
   0   4  13      594.03      616.77     14.18 o
   1   4  13        1.81       -0.07      1.93 o
   2   4  13      362.08      355.24     12.50 o
   3   4  13      279.13      265.43     10.16 o
   4   4  13      104.98      112.20      5.63 o
   5   4  13      117.94      127.50      6.18 o
   6   4  13       72.29       79.65      5.10 o
   7   4  13       44.68       48.46      4.33 o
   8   4  13        9.16        9.57      2.59 o
   9   4  13       10.92       11.10      2.69 o
  -9   5  13       28.95       36.39      2.99 o
  -8   5  13       22.93       21.08      1.89 o
  -7   5  13       87.72       94.26      3.23 o
  -6   5  13      124.91      129.24      3.17 o
  -5   5  13       85.11       89.22      3.56 o
  -4   5  13       38.73       33.18      1.66 o
  -3   5  13       59.42       56.62      2.54 o
  -2   5  13      619.34      617.42     10.10 o
  -1   5  13      458.61      477.76      9.33 o
   0   5  13        8.14       10.80      4.02 o
   1   5  13      456.33      480.39     16.09 o
   2   5  13      612.53      637.73     20.43 o
   3   5  13       59.19       55.67      4.23 o
   4   5  13       39.66       30.89      3.40 o
   5   5  13       82.57       86.34      5.26 o
   6   5  13      125.06      138.41      6.43 o
   7   5  13       84.46       92.17      5.68 o
   8   5  13       23.73       23.65      3.37 o
   9   5  13       28.34       34.44      3.73 o
  -8   6  13        8.11       12.42      2.18 o
  -7   6  13       45.79       58.18      2.72 o
  -6   6  13        0.58        1.12      1.10 o
  -5   6  13       19.98       18.54      1.36 o
  -4   6  13      143.66      136.17      3.74 o
  -3   6  13      479.14      491.20      9.81 o
  -2   6  13       37.75       37.78      2.23 o
  -1   6  13      132.33      129.53      3.54 o
   0   6  13        3.82        4.06      1.41 o
   1   6  13      134.08      126.03      6.06 o
   2   6  13       38.74       37.54      3.67 o
   3   6  13      479.40      513.66     16.93 o
   4   6  13      144.73      144.02      6.76 o
   5   6  13       19.45       16.22      2.82 o
   6   6  13        0.31        4.33      2.35 o
   7   6  13       46.06       51.86      4.35 o
   8   6  13        7.82        8.27      2.66 o
  -8   7  13       15.32       16.90      2.52 o
  -7   7  13       22.95       27.11      2.55 o
  -6   7  13       13.77       16.21      1.43 o
  -5   7  13       74.09       83.32      3.03 o
  -4   7  13      129.49      137.00      3.89 o
  -3   7  13       12.43       12.52      1.49 o
  -2   7  13      333.91      341.54      7.20 o
  -1   7  13      141.52      133.55      3.68 o
   0   7  13        4.73        0.78      2.04 o
   1   7  13      140.81      128.42      6.28 o
   2   7  13      334.79      339.83     12.45 o
   3   7  13       13.16       10.70      2.56 o
   4   7  13      132.37      146.45      6.90 o
   5   7  13       77.39       83.01      5.13 o
   6   7  13       13.66       14.72      3.06 o
   7   7  13       23.09       24.31      3.50 o
   8   7  13       15.16       17.16      3.23 o
  -7   8  13       42.44       48.33      5.02 o
  -6   8  13       49.80       53.22      2.81 o
  -5   8  13        0.31        2.41      1.42 o
  -4   8  13      130.60      139.07      4.00 o
  -3   8  13       19.56       21.90      1.74 o
  -2   8  13       95.57       98.38      3.22 o
  -1   8  13        9.86        7.15      1.36 o
   0   8  13      360.96      393.42      9.94 o
   1   8  13       10.17        7.77      2.45 o
   2   8  13       95.21       87.59      5.24 o
   3   8  13       20.11       23.92      3.07 o
   4   8  13      131.38      141.42      6.78 o
   5   8  13        0.31       -0.12      2.53 o
   6   8  13       51.34       50.92      4.46 o
   7   8  13       42.21       52.37      4.81 o
  -5   9  13       47.65       58.00      2.95 o
  -4   9  13       58.59       58.92      2.85 o
  -3   9  13        3.10        5.07      1.45 o
  -2   9  13       73.11       81.67      3.03 o
  -1   9  13       86.69       98.82      3.24 o
   0   9  13        1.80        1.71      1.55 o
   1   9  13       87.58       98.77      5.72 o
   2   9  13       73.04       79.12      5.06 o
   3   9  13        3.03        5.49      2.58 o
   4   9  13       59.78       61.65      4.68 o
   5   9  13       47.63       53.56      4.59 o
  -4  10  13       11.93       10.40      1.68 o
  -3  10  13      114.63      141.99      4.24 o
  -2  10  13        0.30       -0.92      1.35 o
  -1  10  13       51.82       50.69      3.88 o
   0  10  13        0.98        0.18      2.86 o
   1  10  13       52.11       56.41      4.70 o
   2  10  13        0.29       -0.82      2.38 o
   3  10  13      115.98      140.39      7.22 o
   4  10  13       11.69        9.34      3.03 o
   0  11  13        7.08        7.98      1.98 o
   0   0  14      845.92      779.82     24.36 o
   1   0  14        3.04        3.55      1.27 o
   2   0  14       58.94       36.60      1.82 o
   3   0  14       32.45       31.47      1.93 o
   4   0  14       36.61       40.20      1.70 o
   5   0  14       33.38       28.01      1.43 o
   6   0  14       60.60       57.11      2.57 o
   7   0  14      238.56      244.19      7.86 o
   8   0  14        0.85        1.62      1.46 o
   9   0  14       48.68       47.13      3.20 o
  -9   1  14        9.65        8.14      1.63 o
  -8   1  14      100.62       91.09      3.31 o
  -7   1  14       46.67       42.97      2.71 o
  -6   1  14        4.54        5.34      1.06 o
  -5   1  14       91.92       93.27      2.44 o
  -4   1  14       43.26       42.46      1.74 o
  -3   1  14       44.73       36.50      3.10 o
  -2   1  14      170.71      166.87      3.37 o
  -1   1  14      390.74      373.06      7.33 o
   0   1  14       19.80       17.13      1.60 o
   1   1  14      390.50      376.88      8.91 o
   2   1  14      173.18      167.93      4.67 o
   3   1  14       46.64       39.88      2.20 o
   4   1  14       45.72       41.61      2.31 o
   5   1  14       90.12       87.70      4.92 o
   6   1  14        4.72        3.83      2.12 o
   7   1  14       46.05       45.15      4.01 o
   8   1  14       99.20       84.30      3.75 o
   9   1  14        9.66        8.34      1.95 o
  -9   2  14        7.56        8.83      1.67 o
  -8   2  14       38.41       40.07      2.32 o
  -7   2  14       28.64       29.52      3.35 o
  -6   2  14      151.51      145.15      3.33 o
  -5   2  14       24.21       21.71      1.31 o
  -4   2  14       26.91       26.67      1.70 o
  -3   2  14      259.96      255.53      4.71 o
  -2   2  14        2.04        1.60      0.87 o
  -1   2  14      147.57      145.26      3.53 o
   0   2  14       12.65        5.85      1.27 o
   1   2  14      145.45      146.79      5.32 o
   2   2  14        1.80        1.51      1.14 o
   3   2  14      260.75      250.68      9.42 o
   4   2  14       28.24       23.32      2.71 o
   5   2  14       24.08       20.61      2.66 o
   6   2  14      151.43      141.89      6.56 o
   7   2  14       27.75       26.88      3.12 o
   8   2  14       39.08       31.21      3.44 o
   9   2  14        7.63        9.12      2.62 o
  -9   3  14       37.24       34.90      2.24 o
  -8   3  14        6.63        7.55      1.51 o
  -7   3  14       86.76       85.89      3.17 o
  -6   3  14       73.69       78.67      2.61 o
  -5   3  14      140.19      139.16      3.19 o
  -4   3  14        0.17       -0.34      1.13 o
  -3   3  14       11.70        9.85      1.08 o
  -2   3  14      101.32      103.32      2.54 o
  -1   3  14       44.29       44.17      2.87 o
   0   3  14       44.07       44.89      6.28 o
   1   3  14       44.28       42.63      3.57 o
   2   3  14       97.19       93.97      5.11 o
   3   3  14       11.53       11.90      2.42 o
   4   3  14        0.24       -0.05      2.06 o
   5   3  14      141.20      144.73      6.66 o
   6   3  14       73.36       77.94      5.07 o
   7   3  14       85.61       81.35      5.04 o
   8   3  14        6.76        6.07      2.60 o
   9   3  14       36.64       33.33      3.70 o
  -8   4  14        5.45        4.46      1.46 o
  -7   4  14      189.20      192.00      8.73 o
  -6   4  14      114.19      124.66      3.13 o
  -5   4  14       43.93       50.91      2.06 o
  -4   4  14      116.60      110.02      2.76 o
  -3   4  14       71.67       68.63      2.18 o
  -2   4  14      254.37      256.87      4.72 o
  -1   4  14       33.95       34.86      2.52 o
   0   4  14      137.46      141.30      6.50 o
   1   4  14       34.34       40.70      3.81 o
   2   4  14      250.33      246.41      9.63 o
   3   4  14       70.00       70.07      4.66 o
   4   4  14      114.73      105.37      5.60 o
   5   4  14       43.91       47.08      4.00 o
   6   4  14      114.17      126.77      6.47 o
   7   4  14      188.40      198.34      8.55 o
   8   4  14        5.60        6.33      2.76 o
  -8   5  14       34.24       37.21      2.30 o
  -7   5  14       15.99       20.20      1.78 o
  -6   5  14       10.65       10.47      1.31 o
  -5   5  14       83.24       81.24      2.52 o
  -4   5  14      215.41      217.15      4.38 o
  -3   5  14       60.92       63.89      3.63 o
  -2   5  14       88.23       93.59      2.99 o
  -1   5  14       12.06       12.92      1.98 o
   0   5  14      113.08       97.32      5.39 o
   1   5  14       12.48       15.68      2.58 o
   2   5  14       89.12       87.86      5.09 o
   3   5  14       61.72       58.47      4.34 o
   4   5  14      217.67      232.20      9.13 o
   5   5  14       82.19       75.69      4.95 o
   6   5  14       11.27       14.42      2.96 o
   7   5  14       16.25       20.09      3.29 o
   8   5  14       34.25       30.53      3.75 o
  -7   6  14       10.57       10.84      1.59 o
  -6   6  14       27.77       24.70      1.59 o
  -5   6  14      116.55      128.34      3.79 o
  -4   6  14       48.97       52.50      2.64 o
  -3   6  14       42.92       48.23      2.40 o
  -2   6  14       19.04       20.04      1.56 o
  -1   6  14      100.20       90.13      3.68 o
   0   6  14        0.58       -1.99      1.93 o
   1   6  14      100.15      108.90      5.40 o
   2   6  14       18.93       24.96      3.04 o
   3   6  14       41.84       45.93      4.40 o
   4   6  14       47.88       42.63      4.37 o
   5   6  14      116.66      122.46      6.40 o
   6   6  14       26.43       20.37      3.32 o
   7   6  14       10.40       11.50      3.00 o
  -7   7  14       22.38       26.56      2.64 o
  -6   7  14       27.24       24.00      2.10 o
  -5   7  14       23.72       21.06      1.84 o
  -4   7  14       25.95       24.69      1.88 o
  -3   7  14      113.05      108.74      3.40 o
  -2   7  14       77.92       78.51      2.94 o
  -1   7  14       56.26       56.12      2.97 o
   0   7  14        0.54       -1.02      2.06 o
   1   7  14       56.54       57.20      4.52 o
   2   7  14       78.24       79.14      5.14 o
   3   7  14      112.62      109.63      5.83 o
   4   7  14       26.02       27.04      3.35 o
   5   7  14       23.68       19.91      3.15 o
   6   7  14       26.16       29.98      3.72 o
   7   7  14       22.56       26.02      3.46 o
  -5   8  14       43.08       45.76      2.69 o
  -4   8  14       33.72       26.37      1.95 o
  -3   8  14        0.40       -0.22      1.33 o
  -2   8  14      122.22      118.65      5.15 o
  -1   8  14       24.05       20.79      2.05 o
   0   8  14        0.29       -1.36      2.21 o
   1   8  14       23.66       20.11      3.08 o
   2   8  14      121.25      113.93      6.05 o
   3   8  14        0.39        1.20      2.48 o
   4   8  14       33.94       29.85      3.52 o
   5   8  14       42.97       47.27      4.44 o
  -4   9  14       21.31       23.16      2.99 o
  -3   9  14       26.09       22.94      1.87 o
  -2   9  14        4.85        3.97      1.43 o
  -1   9  14        1.22       -0.23      1.49 o
   0   9  14      105.21       83.81      5.18 o
   1   9  14        0.88       -1.06      2.27 o
   2   9  14        5.00        1.54      2.36 o
   3   9  14       25.58       23.01      3.25 o
   4   9  14       22.19       21.93      3.37 o
  -1  10  14       32.07       29.11      2.55 o
   0  10  14        0.34       -1.28      2.44 o
   1  10  14       31.68       28.99      3.68 o
   1   0  15        0.01       -1.41      1.13 o
   2   0  15      352.29      346.53      8.40 o
   3   0  15       52.81       51.19      2.17 o
   4   0  15       35.81       32.16      1.80 o
   5   0  15       15.91       13.89      1.68 o
   6   0  15       34.58       39.46      2.63 o
   7   0  15       20.54       20.08      2.21 o
   8   0  15        2.22        1.52      1.67 o
  -8   1  15        1.32       -1.14      1.39 o
  -7   1  15       20.95       21.65      1.78 o
  -6   1  15       32.61       33.78      1.68 o
  -5   1  15        5.41        6.14      1.05 o
  -4   1  15       11.63       13.85      1.14 o
  -3   1  15      122.12      114.97      2.73 o
  -2   1  15       37.17       32.82      2.01 o
  -1   1  15       91.71       94.30      4.43 o
   0   1  15      180.79      183.67      5.15 o
   1   1  15       92.05       98.02      3.43 o
   2   1  15       38.04       31.90      2.15 o
   3   1  15      115.94      112.76      3.92 o
   4   1  15       11.77       13.51      1.62 o
   5   1  15        5.54        3.69      2.09 o
   6   1  15       32.62       34.01      2.38 o
   7   1  15       20.93       19.49      2.02 o
   8   1  15        1.41       -0.47      1.59 o
  -8   2  15       17.06       16.87      2.21 o
  -7   2  15        5.12        3.93      1.37 o
  -6   2  15       22.74       23.30      1.44 o
  -5   2  15       87.42       92.40      2.55 o
  -4   2  15       23.37       24.34      1.51 o
  -3   2  15       27.37       25.42      1.34 o
  -2   2  15       27.36       26.31      1.57 o
  -1   2  15      333.78      326.74      7.96 o
   0   2  15       33.57       41.56      2.42 o
   1   2  15      329.99      314.79      8.25 o
   2   2  15       27.22       18.65      2.74 o
   3   2  15       25.81       25.35      2.92 o
   4   2  15       24.29       26.08      2.99 o
   5   2  15       86.52       89.61      5.22 o
   6   2  15       22.69       25.92      3.06 o
   7   2  15        5.10        3.89      2.27 o
   8   2  15       17.05       17.37      2.91 o
  -8   3  15       45.60       47.16      2.70 o
  -7   3  15       34.77       31.62      2.03 o
  -6   3  15       14.50       17.56      1.39 o
  -5   3  15       29.16       22.94      1.41 o
  -4   3  15       51.46       55.32      2.01 o
  -3   3  15      100.44       92.96      2.50 o
  -2   3  15       32.06       31.79      1.83 o
  -1   3  15       31.15       34.57      2.30 o
   0   3  15      312.69      316.03     11.42 o
   1   3  15       29.65       33.32      3.34 o
   2   3  15       31.38       30.18      3.19 o
   3   3  15      103.34       88.86      5.01 o
   4   3  15       50.08       50.86      4.28 o
   5   3  15       30.36       26.19      3.02 o
   6   3  15       14.36       14.93      2.77 o
   7   3  15       34.56       29.70      3.52 o
   8   3  15       46.21       53.62      4.66 o
  -7   4  15       62.96       70.08      2.94 o
  -6   4  15       34.00       39.73      1.95 o
  -5   4  15        1.03       -0.05      1.00 o
  -4   4  15        8.42        6.51      1.11 o
  -3   4  15       26.32       21.49      1.32 o
  -2   4  15      130.13      146.10      4.63 o
  -1   4  15       23.32       18.88      2.75 o
   0   4  15       15.26       10.63      2.51 o
   1   4  15       23.30       20.81      2.76 o
   2   4  15      129.79      142.96      6.65 o
   3   4  15       25.82       19.10      2.86 o
   4   4  15        7.39        7.24      2.50 o
   5   4  15        1.10        3.42      2.19 o
   6   4  15       34.71       40.83      4.24 o
   7   4  15       64.73       68.51      4.87 o
  -7   5  15       22.38       22.31      1.89 o
  -6   5  15       40.07       50.07      2.28 o
  -5   5  15       50.34       55.25      2.25 o
  -4   5  15        9.43       11.53      1.48 o
  -3   5  15       40.89       42.28      2.25 o
  -2   5  15       70.13       71.40      3.30 o
  -1   5  15       42.10       40.26      3.77 o
   0   5  15       26.26       26.52      3.24 o
   1   5  15       41.43       38.92      3.97 o
   2   5  15       72.40       71.53      4.61 o
   3   5  15       39.37       39.38      3.88 o
   4   5  15        9.64       11.25      2.65 o
   5   5  15       50.63       57.07      4.72 o
   6   5  15       38.00       44.44      4.25 o
   7   5  15       21.73       23.85      3.50 o
  -6   6  15       98.99      106.68      3.69 o
  -5   6  15       15.60       15.30      1.77 o
  -4   6  15      142.01      139.47      4.02 o
  -3   6  15       28.31       25.41      1.80 o
  -2   6  15        4.03        3.90      1.54 o
  -1   6  15       56.20       61.10      4.71 o
   0   6  15       13.41       14.89      2.86 o
   1   6  15       57.16       56.53      4.26 o
   2   6  15        4.29        6.85      2.53 o
   3   6  15       28.48       27.70      3.25 o
   4   6  15      142.84      138.66      7.05 o
   5   6  15       14.97       17.00      2.97 o
   6   6  15      101.21       97.27      5.91 o
  -5   7  15       53.50       57.61      2.86 o
  -4   7  15       28.04       26.26      1.95 o
  -3   7  15        5.90        5.80      1.42 o
  -2   7  15       29.03       29.27      4.30 o
  -1   7  15        7.79        6.70      2.48 o
   0   7  15       15.11       10.99      2.76 o
   1   7  15        7.63        5.31      2.38 o
   2   7  15       28.34       30.74      3.52 o
   3   7  15        6.22        6.45      2.57 o
   4   7  15       27.17       22.49      3.25 o
   5   7  15       53.87       56.94      4.64 o
  -4   8  15       12.08       13.78      1.73 o
  -3   8  15       21.20       19.04      2.07 o
  -2   8  15        0.82        2.66      2.57 o
  -1   8  15       12.02       13.92      2.82 o
   0   8  15       12.45       10.25      2.79 o
   1   8  15       11.80       11.53      2.63 o
   2   8  15        0.79        0.98      2.44 o
   3   8  15       21.80       21.54      3.31 o
   4   8  15       12.12       14.07      3.06 o
  -2   9  15        2.51        0.92      1.63 o
  -1   9  15        0.54       -2.78      2.17 o
   0   9  15        1.03       -0.28      2.22 o
   1   9  15        0.57       -3.43      2.36 o
   2   9  15        2.77        0.67      2.53 o
   0   0  16        0.91        2.40      1.75 o
   1   0  16        1.71        1.98      1.30 o
   2   0  16       17.04       17.01      1.68 o
   3   0  16       89.67       84.09      3.31 o
   4   0  16        9.64       13.77      1.72 o
   5   0  16       11.78       12.62      1.79 o
   6   0  16       50.82       57.31      3.20 o
   7   0  16       41.01       46.44      5.62 o
  -7   1  16        2.91        0.88      1.40 o
  -6   1  16        7.04        8.43      1.47 o
  -5   1  16       33.92       35.71      1.71 o
  -4   1  16       13.27       12.83      1.19 o
  -3   1  16      107.12      104.67      3.09 o
  -2   1  16       20.27       20.32      1.80 o
  -1   1  16        2.23        0.38      1.25 o
   0   1  16       17.23       18.78      1.74 o
   1   1  16        2.85        2.84      1.46 o
   2   1  16       21.13       20.29      2.75 o
   3   1  16      108.05      111.54      5.57 o
   4   1  16       14.69       12.44      1.67 o
   5   1  16       33.70       33.74      2.38 o
   6   1  16        7.35        9.77      2.17 o
   7   1  16        3.19        1.07      1.65 o
  -7   2  16        1.63       -0.01      1.40 o
  -6   2  16       37.46       42.09      2.46 o
  -5   2  16        8.79        9.96      1.35 o
  -4   2  16       35.03       39.04      1.87 o
  -3   2  16       13.33       13.65      1.36 o
  -2   2  16       17.34       18.63      4.37 o
  -1   2  16       98.27      105.00      3.67 o
   0   2  16        8.81        9.50      2.33 o
   1   2  16       99.66      107.70      5.52 o
   2   2  16       17.00       16.36      2.58 o
   3   2  16       15.25       18.06      2.77 o
   4   2  16       34.82       36.54      3.56 o
   5   2  16        9.49       11.03      2.57 o
   6   2  16       39.18       38.76      3.81 o
   7   2  16        1.59        1.72      2.27 o
  -7   3  16       13.32       14.04      1.69 o
  -6   3  16       34.53       39.60      1.92 o
  -5   3  16       13.77       16.32      1.34 o
  -4   3  16       13.49       13.84      1.24 o
  -3   3  16       12.64       12.21      1.33 o
  -2   3  16      112.60      120.02      5.72 o
  -1   3  16        7.43        7.53      2.40 o
   0   3  16       90.92       99.86      5.25 o
   1   3  16        8.29       12.69      2.49 o
   2   3  16      114.99      117.91      5.94 o
   3   3  16       13.78       10.33      2.50 o
   4   3  16       13.68       17.84      2.92 o
   5   3  16       13.91       16.03      2.90 o
   6   3  16       33.24       39.18      4.17 o
   7   3  16       12.81       11.54      2.84 o
  -6   4  16       17.63       19.28      1.52 o
  -5   4  16       31.78       30.24      1.64 o
  -4   4  16       54.39       60.06      2.65 o
  -3   4  16       73.68       77.31      3.58 o
  -2   4  16       93.71       87.45      5.07 o
  -1   4  16       47.86       49.77      3.95 o
   0   4  16       17.57       19.09      2.81 o
   1   4  16       48.46       47.19      3.95 o
   2   4  16       93.84       97.82      5.49 o
   3   4  16       71.38       77.00      5.15 o
   4   4  16       55.03       57.58      4.69 o
   5   4  16       31.78       27.41      3.40 o
   6   4  16       17.88       19.43      3.24 o
  -6   5  16        1.52        2.06      1.50 o
  -5   5  16        5.06        5.10      1.50 o
  -4   5  16       46.53       58.86      2.82 o
  -3   5  16      144.09      151.52      5.14 o
  -2   5  16        5.60        4.27      2.61 o
  -1   5  16       26.43       33.86      3.54 o
   0   5  16       14.90       11.29      2.74 o
   1   5  16       27.31       29.10      3.30 o
   2   5  16        5.23        4.09      2.50 o
   3   5  16      149.32      155.64      7.27 o
   4   5  16       45.74       48.03      4.68 o
   5   5  16        4.71        5.02      2.53 o
   6   5  16        1.63        4.67      2.57 o
  -5   6  16       65.80       83.31      3.65 o
  -4   6  16       12.31       10.32      1.55 o
  -3   6  16       53.73       53.50      3.43 o
  -2   6  16        8.62        3.55      2.52 o
  -1   6  16      109.94      103.14      5.80 o
   0   6  16        0.20       -2.08      2.11 o
   1   6  16      108.80      107.35      5.83 o
   2   6  16        8.50        5.81      2.50 o
   3   6  16       53.03       56.29      4.48 o
   4   6  16       11.97       12.82      3.07 o
   5   6  16       67.07       86.36      5.78 o
  -3   7  16       55.68       63.34     10.91 o
  -2   7  16        9.97       12.85      2.95 o
  -1   7  16       11.43        8.73      2.85 o
   0   7  16       60.93       62.75      4.72 o
   1   7  16       11.37       14.64      2.86 o
   2   7  16        9.95        9.58      2.87 o
   3   7  16       55.25       57.47      4.65 o
  -1   8  16        6.23        5.18      2.62 o
   0   8  16        0.21        2.86      2.46 o
   1   8  16        6.07        5.12      2.77 o
   1   0  17        0.55        1.59      1.35 o
   2   0  17       39.67       39.02      3.91 o
   3   0  17       22.17       19.12      2.77 o
   4   0  17       21.81       21.06      2.83 o
   5   0  17       74.56       84.42     10.06 o
   6   0  17       19.18       23.51      2.28 o
  -6   1  17      100.71      101.61      4.52 o
  -5   1  17        4.94        6.13      2.34 o
  -4   1  17       54.75       59.81      4.17 o
  -3   1  17       16.86       18.74      1.87 o
  -2   1  17        3.61        2.23      1.38 o
  -1   1  17       17.83       20.65      1.86 o
   0   1  17       71.36       79.04      3.31 o
   1   1  17       16.83       16.88      2.62 o
   2   1  17        3.62       -0.57      2.05 o
   3   1  17       16.47       14.91      2.54 o
   4   1  17       55.09       58.73      4.46 o
   5   1  17        4.90        4.72      1.58 o
   6   1  17       99.65      104.32      4.23 o
  -6   2  17       21.83       25.33      1.94 o
  -5   2  17       19.51       19.66      1.44 o
  -4   2  17       15.45       16.13      1.51 o
  -3   2  17       31.71       32.05      2.29 o
  -2   2  17       11.03        9.80      1.61 o
  -1   2  17       13.30       17.13      2.68 o
   0   2  17        1.29        3.10      2.04 o
   1   2  17       12.20       14.44      2.56 o
   2   2  17       11.61       10.38      2.52 o
   3   2  17       29.92       32.47      3.37 o
   4   2  17       15.34       16.69      2.92 o
   5   2  17       19.24       16.25      2.02 o
   6   2  17       22.21       23.53      3.11 o
  -5   3  17       10.54        7.63      1.26 o
  -4   3  17       28.22       27.90      1.81 o
  -3   3  17       30.33       32.06      3.35 o
  -2   3  17        5.90        3.51      2.09 o
  -1   3  17       66.98       68.27      4.77 o
   0   3  17       30.55       38.68      4.02 o
   1   3  17       66.51       77.62      4.97 o
   2   3  17        6.05        7.81      2.51 o
   3   3  17       30.68       30.14      3.33 o
   4   3  17       27.66       24.92      3.17 o
   5   3  17       10.11        7.26      2.69 o
  -5   4  17       50.74       55.67      2.79 o
  -4   4  17       28.88       30.74      4.39 o
  -3   4  17        2.46        0.42      2.12 o
  -2   4  17        3.73        2.28      2.38 o
  -1   4  17        5.84        6.15      2.39 o
   0   4  17       43.11       48.75      4.42 o
   1   4  17        5.92        9.78      2.69 o
   2   4  17        4.09        3.13      2.47 o
   3   4  17        2.27       -0.63      2.27 o
   4   4  17       28.83       26.27      3.39 o
   5   4  17       52.38       56.73      4.59 o
  -4   5  17        1.86        1.68      1.73 o
  -3   5  17        1.61       -3.51      2.43 o
  -2   5  17       50.46       48.71      4.25 o
  -1   5  17       46.10       48.42      4.64 o
   0   5  17        5.45        4.77      2.55 o
   1   5  17       46.03       52.10      4.60 o
   2   5  17       48.17       51.20      4.63 o
   3   5  17        1.45        3.20      2.55 o
   4   5  17        1.80        2.02      2.42 o
  -2   6  17        0.84       -3.45      2.64 o
  -1   6  17        8.16       11.50      2.92 o
   0   6  17        0.66        1.26      2.33 o
   1   6  17        7.01        8.68      2.69 o
   2   6  17        0.94       -0.53      2.45 o
   0   0  18      238.82      268.77     10.17 o
   1   0  18        8.33        4.15      2.29 o
   2   0  18       16.45       10.66      2.61 o
   3   0  18        2.42       -2.54      2.08 o
   4   0  18       36.83       39.32      4.01 o
  -4   1  18       26.37       28.52      3.20 o
  -3   1  18        6.56        5.32      2.30 o
  -2   1  18       50.24       56.01      3.06 o
  -1   1  18       79.69       83.67      5.03 o
   0   1  18        0.61        0.79      2.15 o
   1   1  18       78.32       86.87      5.19 o
   2   1  18       49.08       52.52      4.16 o
   3   1  18        6.85        3.82      2.46 o
   4   1  18       26.89       28.89      3.44 o
  -4   2  18        1.92        3.43      1.72 o
  -3   2  18       84.55       99.10      5.40 o
  -2   2  18       14.62       11.78      2.63 o
  -1   2  18       70.03       79.68      5.06 o
   0   2  18        0.14        0.14      2.23 o
   1   2  18       70.23       81.46      5.18 o
   2   2  18       14.98       11.99      2.64 o
   3   2  18       82.79       81.32      5.23 o
   4   2  18        2.00        0.72      2.26 o
  -3   3  18        1.62        0.26      2.32 o
  -2   3  18       47.13       47.28      3.98 o
  -1   3  18       35.22       44.21      4.00 o
   0   3  18        1.42        0.99      2.45 o
   1   3  18       36.66       44.64      4.38 o
   2   3  18       44.45       45.94      4.43 o
   3   3  18        1.67        1.30      2.55 o
  -2   4  18       17.89       21.60      3.25 o
  -1   4  18        8.12        6.81      2.80 o
   0   4  18      100.00      103.72      6.03 o
   1   4  18        8.16        8.03      2.80 o
   2   4  18       17.43       20.62      3.15 o
 
